# Supplementary material for: Crystal structure of (±)-(3aR,5R,8bR)-5-hydroper­oxy-2-phenyl-6-tosyl-4,5,6,8b-tetra­hydro­pyrrolo­[3,4-e]indole-1,3(2H,3aH)-dione
Source: Acta Crystallogr Sect E Struct Rep Online. 2014 Sep 13;70(Pt 10):192–5. doi: 10.1107/S1600536814019874 (PMC4257163; doi:10.1107/S1600536814019874)
Supplement: Supplementary file 1 [file e-70-00192-sup1.cif]

##############################################################################
#                                                                            #
# This CIF contains the data in a paper accepted for publication in          #
# Acta Crystallographica Section E. It conforms to the requirements of       #
# Notes for Authors for Acta Crystallographica Section E, and has been       #
# peer reviewed under the auspices of the IUCr Commission on Journals.       #
#                                                                            #
# Full details of the Crystallographic Information File format               #
# are given in the paper "The Crystallographic Information File (CIF):       #
# a New Standard Archive File for Crystallography" by S. R. Hall, F. H.      #
# Allen and I. D. Brown [Acta Cryst. (1991), A47, 655-685].                  #
#                                                                            #
# The current version of the core CIF dictionary is obtainable from          #
# ftp://ftp.iucr.org/pub/cif_core.dic.                                       #
#                                                                            #
# Software is freely available for graphical display of the structure(s)     #
# in this CIF. For information consult the CIF software page                 #
# http://www.iucr.org/resources/cif/software.                                #
#                                                                            #
# This file may be used for bona fide research purposes within the           #
# scientific community so long as proper attribution is given to the journal # 
# article from which it was obtained.                                        #
#                                                                            #
##############################################################################
data_global
_audit_creation_method     SHELXL97
_journal_data_validation_number     ?
_journal_date_recd_electronic     2014-07-19
_journal_date_accepted     2014-09-03
_journal_name_full     'Acta Crystallographica, Section E'
_journal_year     2014
_journal_volume     70
_journal_issue     10
_journal_page_first     192
_journal_page_last     195
_journal_paper_category     GO
_journal_paper_doi     10.1107/S1600536814019874
_journal_coeditor_code     HB7256
_publ_contact_author_name     'Wayland E. Noland'
_publ_contact_author_address
;
 Department of Chemistry
 University of Minnesota
 207 Pleasant St SE Box B14
 Minneapolis, MN 55455
 USA
;
_publ_contact_author_email     'nolan001@umn.edu'
_publ_contact_author_fax     '612 626 7541'
_publ_contact_author_phone     '612 624 4052'
_publ_section_title
;\
Crystal structure of
(+-)-(3a<i>R</i>,5<i>R</i>,8b<i>R</i>)-5-hydroperoxy-2-phenyl-6-tosyl-4,5,6,\
8b-tetrahydropyrrolo[3,4-<i>e</i>]indole-1,3(2<i>H</i>,3a<i>H</i>)-dione
;
loop_
    _publ_author_name
    _publ_author_address
    'Noland, Wayland E.'
;
 Department of Chemistry
 University of Minnesota
 Minneapolis, MN 55455-0431
 USA
;
    'Gullickson, Glen C.'
;
 Department of Chemistry
 University of Minnesota
 Minneapolis, MN 55455-0431
 USA
;
    'Dickson, Rozalin R.'
;
 Department of Chemistry
 University of Minnesota
 Minneapolis, MN 55455-0431
 USA
;
    'Groess, Leah L.'
;
 Department of Chemistry
 University of Minnesota
 Minneapolis, MN 55455-0431
 USA
;
    'Tritch, Kenneth J.'
;
 Department of Chemistry
 University of Minnesota
 Minneapolis, MN 55455-0431
 USA
;
_publ_section_synopsis
;
The title compound crystallized as racemic tandem OO---H...O\\db C
hydrogen-bonded dimers stacked along [100] in the space group <i>P</i>\=1.
This is the first crystallographically characterized example of a
hydroperoxide obtained from the autoxidation of a Diels--Alder adduct of a
2-vinyl five-membered heterocycle.
;
data_I
_audit_creation_method     SHELXL-97
_database_code_depnum_ccdc_archive     'CCDC 1022638'
_chemical_name_systematic
;\
(+-)-(3a<i>R</i>,5<i>R</i>,8b<i>R</i>)-5-Hydroperoxy-2-phenyl-6-tosyl-\
4,5,6,8b-tetrahydropyrrolo[3,4-<i>e</i>]indole-1,3(2<i>H</i>,3a<i>H</i>)-dione
;
_chemical_name_common     ?
_chemical_formula_moiety     'C23 H20 N2 O6 S'
_chemical_formula_sum     'C23 H20 N2 O6 S'
_chemical_formula_iupac     'C23 H20 N2 O6 S'
_chemical_formula_weight     452.48
_chemical_melting_point     425
_space_group_crystal_system     triclinic
_space_group_name_H-M_alt     'P -1'
_space_group_name_Hall     '-P 1'
loop_
    _space_group_symop_operation_xyz
    'x, y, z'
    '-x, -y, -z'
_cell_length_a     8.6563(13)
_cell_length_b     9.8819(15)
_cell_length_c     13.533(2)
_cell_angle_alpha     102.068(3)
_cell_angle_beta     107.786(2)
_cell_angle_gamma     96.364(2)
_cell_volume     1058.8(3)
_cell_formula_units_Z     2
_cell_measurement_reflns_used     2698
_cell_measurement_theta_min     2.49
_cell_measurement_theta_max     25.06
_cell_measurement_temperature     293(2)
_exptl_crystal_description     block
_exptl_crystal_colour     colourless
_exptl_crystal_size_max     0.60
_exptl_crystal_size_mid     0.50
_exptl_crystal_size_min     0.20
_exptl_crystal_density_diffrn     1.419
_exptl_crystal_density_meas     ?
_exptl_crystal_density_method     'not measured'
_exptl_crystal_F_000     472
_exptl_absorpt_coefficient_mu     0.197
_exptl_absorpt_correction_type     multi-scan
_exptl_absorpt_process_details     '(SADABS; Blessing, 1995)'
_exptl_absorpt_correction_T_min     0.8909
_exptl_absorpt_correction_T_max     0.9617
_exptl_special_details
;
The space group P-1 was determined based on systematic absences and intensity
statistics.
;
_diffrn_ambient_temperature     293(2)
_diffrn_radiation_type     'Mo K\a'
_diffrn_radiation_wavelength     0.71073
_diffrn_radiation_source     'normal-focus sealed tube'
_diffrn_radiation_monochromator     graphite
_diffrn_measurement_device_type     'Bruker SMART Platform CCD'
_diffrn_measurement_method     'area detector, omega scans per phi'
_diffrn_detector_area_resol_mean     ?
_diffrn_reflns_number     10544
_diffrn_reflns_av_R_equivalents     0.0210
_diffrn_reflns_av_sigmaI/netI     0.0202
_diffrn_reflns_theta_min     1.64
_diffrn_reflns_theta_max     25.08
_diffrn_reflns_theta_full     25.08
_diffrn_measured_fraction_theta_max     0.995
_diffrn_measured_fraction_theta_full     0.995
_diffrn_reflns_limit_h_min     -10
_diffrn_reflns_limit_h_max     10
_diffrn_reflns_limit_k_min     -11
_diffrn_reflns_limit_k_max     11
_diffrn_reflns_limit_l_min     -16
_diffrn_reflns_limit_l_max     16
_refine_special_details
;
Refinement of <i>F</i>^2^ against ALL reflections. The weighted <i>R</i>-factor
<i>wR</i> and goodness of fit <i>S</i> are based on <i>F</i>^2^, conventional
<i>R</i>-factors <i>R</i> are based on <i>F</i>, with <i>F</i> set to zero for
negative <i>F</i>^2^. The threshold expression of <i>F</i>^2^ >
\s(<i>F</i>^2^) is used only for calculating <i>R</i>-factors(gt) <i>etc</i>.
and is not relevant to the choice of reflections for refinement.
<i>R</i>-factors based on <i>F</i>^2^ are statistically about twice as large
as those based on <i>F</i>, and <i>R</i>- factors based on ALL data will be
even larger.
;
_reflns_number_total     3751
_reflns_number_gt     3194
_reflns_threshold_expression     I>2\s(I)
_refine_ls_structure_factor_coef     Fsqd
_refine_ls_matrix_type     full
_refine_ls_R_factor_all     0.0439
_refine_ls_R_factor_gt     0.0364
_refine_ls_wR_factor_gt     0.1079
_refine_ls_wR_factor_ref     0.1161
_refine_ls_goodness_of_fit_ref     1.060
_refine_ls_number_reflns     3751
_refine_ls_number_parameters     290
_refine_ls_number_restraints     0
_refine_ls_hydrogen_treatment     constr
_refine_ls_weighting_scheme     calc
_refine_ls_weighting_details
         'calc w=1/[\s^2^(Fo^2^)+(0.0678P)^2^+0.2551P] where P=(Fo^2^+2Fc^2^)/3'
_atom_sites_solution_hydrogens     geom
_atom_sites_solution_primary     direct
_atom_sites_solution_secondary     difmap
_refine_ls_shift/su_max     0.000
_refine_ls_shift/su_mean     0.000
_refine_diff_density_max     0.269
_refine_diff_density_min     -0.282
_refine_ls_extinction_method     none
loop_
    _atom_type_symbol
    _atom_type_description
    _atom_type_scat_dispersion_real
    _atom_type_scat_dispersion_imag
    _atom_type_scat_source
    C C 0.0033 0.0016 'International Tables Vol C Tables 4.2.6.8 and 6.1.1.4'
    H H 0.0000 0.0000 'International Tables Vol C Tables 4.2.6.8 and 6.1.1.4'
    N N 0.0061 0.0033 'International Tables Vol C Tables 4.2.6.8 and 6.1.1.4'
    O O 0.0106 0.0060 'International Tables Vol C Tables 4.2.6.8 and 6.1.1.4'
    S S 0.1246 0.1234 'International Tables Vol C Tables 4.2.6.8 and 6.1.1.4'
_computing_data_collection
;
SMART (Bruker, 2001)
;
_computing_cell_refinement
;
SAINT (Bruker, 2003)
;
_computing_data_reduction
;
SAINT (Bruker, 2003)
;
_computing_structure_solution
;
SHELXS97 (Sheldrick, 2008)
;
_computing_structure_refinement
;
SHELXL97 (Sheldrick, 2008)
;
_computing_molecular_graphics
;
Mercury (Macrae <i>et al.</i>, 2008)
;
_computing_publication_material
;
SHELXL97 (Sheldrick, 2008), enCIFer (Allen <i>et al.</i>,
2004), and publCIF (Westrip, 2010)
;
loop_
    _atom_site_type_symbol
    _atom_site_label
    _atom_site_fract_x
    _atom_site_fract_y
    _atom_site_fract_z
    _atom_site_U_iso_or_equiv
    _atom_site_adp_type
    _atom_site_calc_flag
    _atom_site_refinement_flags
    _atom_site_occupancy
    _atom_site_symmetry_multiplicity
    S S1 0.46933(5) 0.12220(5) 0.31067(4) 0.04468(16) Uani d . 1 1
    O O1 1.0118(2) -0.3093(2) 0.31048(15) 0.0865(6) Uani d . 1 1
    O O2 1.09502(19) -0.14706(14) 0.03647(12) 0.0582(4) Uani d . 1 1
    O O3 0.74791(17) 0.17137(13) 0.16243(10) 0.0499(3) Uani d . 1 1
    O O4 0.6719(2) 0.20863(16) 0.06212(12) 0.0649(4) Uani d . 1 1
    H H4O 0.7339 0.2033 0.0268 0.078 Uiso calc R 1 1
    O O5 0.40641(16) 0.13010(15) 0.20262(10) 0.0566(4) Uani d . 1 1
    O O6 0.36195(16) 0.06483(15) 0.35954(12) 0.0601(4) Uani d . 1 1
    N N1 0.60788(18) 0.01608(15) 0.31539(12) 0.0418(3) Uani d . 1 1
    N N2 1.08339(19) -0.24962(16) 0.17207(12) 0.0474(4) Uani d . 1 1
    C C1 0.6732(2) -0.0313(2) 0.40679(15) 0.0480(4) Uani d . 1 1
    H H1 0.6284 -0.0301 0.4612 0.058 Uiso calc R 1 1
    C C2 0.8110(2) -0.0788(2) 0.40345(15) 0.0502(5) Uani d . 1 1
    H H2 0.8770 -0.1182 0.4539 0.060 Uiso calc R 1 1
    C C3 0.8381(2) -0.05797(19) 0.30826(13) 0.0420(4) Uani d . 1 1
    C C4 0.9808(2) -0.0811(2) 0.27117(14) 0.0457(4) Uani d . 1 1
    H H4 1.0786 -0.0165 0.3247 0.055 Uiso calc R 1 1
    C C5 1.0216(2) -0.2278(2) 0.25780(16) 0.0539(5) Uani d . 1 1
    C C6 1.1781(2) -0.35732(19) 0.15237(15) 0.0486(4) Uani d . 1 1
    C C7 1.1125(3) -0.4973(2) 0.13290(17) 0.0610(5) Uani d . 1 1
    H H7 1.0042 -0.5252 0.1291 0.073 Uiso calc R 1 1
    C C8 1.2118(4) -0.5966(2) 0.11898(18) 0.0739(7) Uani d . 1 1
    H H8 1.1700 -0.6916 0.1076 0.089 Uiso calc R 1 1
    C C9 1.3694(4) -0.5565(3) 0.1218(2) 0.0801(8) Uani d . 1 1
    H H9 1.4336 -0.6239 0.1112 0.096 Uiso calc R 1 1
    C C10 1.4322(4) -0.4178(3) 0.1400(2) 0.0857(8) Uani d . 1 1
    H H10 1.5393 -0.3904 0.1413 0.103 Uiso calc R 1 1
    C C11 1.3370(3) -0.3167(2) 0.1568(2) 0.0669(6) Uani d . 1 1
    H H11 1.3811 -0.2217 0.1710 0.080 Uiso calc R 1 1
    C C12 1.0551(2) -0.14946(18) 0.11427(15) 0.0443(4) Uani d . 1 1
    C C13 0.9635(2) -0.04746(18) 0.16302(14) 0.0429(4) Uani d . 1 1
    H H13 1.0188 0.0496 0.1752 0.051 Uiso calc R 1 1
    C C14 0.7826(2) -0.06872(18) 0.09075(14) 0.0427(4) Uani d . 1 1
    H H14A 0.7783 -0.0455 0.0239 0.051 Uiso calc R 1 1
    H H14B 0.7310 -0.1668 0.0739 0.051 Uiso calc R 1 1
    C C15 0.6877(2) 0.02411(18) 0.14624(13) 0.0415(4) Uani d . 1 1
    H H15 0.5697 0.0001 0.1039 0.050 Uiso calc R 1 1
    C C16 0.7143(2) 0.00040(17) 0.25498(13) 0.0378(4) Uani d . 1 1
    C C17 0.5829(2) 0.28523(19) 0.39512(14) 0.0435(4) Uani d . 1 1
    C C18 0.6708(3) 0.3751(2) 0.35718(17) 0.0550(5) Uani d . 1 1
    H H18 0.6656 0.3521 0.2858 0.066 Uiso calc R 1 1
    C C19 0.7667(3) 0.5001(2) 0.42738(19) 0.0618(6) Uani d . 1 1
    H H19 0.8253 0.5616 0.4024 0.074 Uiso calc R 1 1
    C C20 0.7770(3) 0.5351(2) 0.53416(18) 0.0592(5) Uani d . 1 1
    C C21 0.8857(3) 0.6697(3) 0.6109(2) 0.0849(8) Uani d . 1 1
    H H21A 0.9501 0.6498 0.6760 0.127 Uiso calc R 1 1
    H H21B 0.8180 0.7359 0.6270 0.127 Uiso calc R 1 1
    H H21C 0.9582 0.7091 0.5785 0.127 Uiso calc R 1 1
    C C22 0.6853(3) 0.4442(2) 0.56897(17) 0.0623(6) Uani d . 1 1
    H H22 0.6886 0.4682 0.6399 0.075 Uiso calc R 1 1
    C C23 0.5893(3) 0.3192(2) 0.50137(16) 0.0561(5) Uani d . 1 1
    H H23 0.5297 0.2585 0.5264 0.067 Uiso calc R 1 1
loop_
    _atom_site_aniso_label
    _atom_site_aniso_U_11
    _atom_site_aniso_U_22
    _atom_site_aniso_U_33
    _atom_site_aniso_U_12
    _atom_site_aniso_U_13
    _atom_site_aniso_U_23
    S1 0.0331(2) 0.0524(3) 0.0469(3) 0.00619(19) 0.01535(19) 0.0075(2)
    O1 0.1099(14) 0.1116(14) 0.0929(12) 0.0657(12) 0.0665(11) 0.0702(12)
    O2 0.0736(9) 0.0576(8) 0.0673(9) 0.0237(7) 0.0473(8) 0.0254(7)
    O3 0.0635(8) 0.0467(7) 0.0459(7) 0.0136(6) 0.0247(6) 0.0140(6)
    O4 0.0787(10) 0.0795(10) 0.0667(9) 0.0402(8) 0.0424(8) 0.0423(8)
    O5 0.0447(7) 0.0696(9) 0.0483(8) 0.0146(6) 0.0084(6) 0.0091(6)
    O6 0.0425(7) 0.0688(9) 0.0723(9) 0.0034(6) 0.0314(7) 0.0108(7)
    N1 0.0391(8) 0.0465(8) 0.0433(8) 0.0059(6) 0.0196(6) 0.0115(6)
    N2 0.0507(9) 0.0484(9) 0.0504(9) 0.0150(7) 0.0236(7) 0.0157(7)
    C1 0.0546(11) 0.0550(11) 0.0443(10) 0.0098(9) 0.0266(9) 0.0189(8)
    C2 0.0535(11) 0.0612(12) 0.0418(10) 0.0152(9) 0.0183(9) 0.0200(9)
    C3 0.0367(9) 0.0502(10) 0.0377(9) 0.0062(7) 0.0133(7) 0.0079(7)
    C4 0.0361(9) 0.0583(11) 0.0408(9) 0.0088(8) 0.0130(7) 0.0088(8)
    C5 0.0495(11) 0.0702(13) 0.0537(11) 0.0214(10) 0.0238(9) 0.0255(10)
    C6 0.0549(11) 0.0473(10) 0.0450(10) 0.0172(8) 0.0162(8) 0.0120(8)
    C7 0.0657(13) 0.0542(12) 0.0545(12) 0.0097(10) 0.0096(10) 0.0126(9)
    C8 0.106(2) 0.0464(12) 0.0550(13) 0.0230(13) 0.0084(13) 0.0055(10)
    C9 0.093(2) 0.0737(17) 0.0715(16) 0.0450(15) 0.0204(14) 0.0114(13)
    C10 0.0717(16) 0.0843(19) 0.108(2) 0.0351(14) 0.0369(15) 0.0195(16)
    C11 0.0604(13) 0.0548(12) 0.0870(16) 0.0165(10) 0.0291(12) 0.0117(11)
    C12 0.0451(10) 0.0424(9) 0.0510(10) 0.0071(8) 0.0240(8) 0.0127(8)
    C13 0.0429(9) 0.0414(9) 0.0484(10) 0.0062(7) 0.0227(8) 0.0101(8)
    C14 0.0502(10) 0.0423(9) 0.0373(9) 0.0078(8) 0.0185(8) 0.0086(7)
    C15 0.0393(9) 0.0458(9) 0.0382(9) 0.0061(7) 0.0136(7) 0.0087(7)
    C16 0.0339(8) 0.0419(9) 0.0367(8) 0.0019(7) 0.0148(7) 0.0065(7)
    C17 0.0371(9) 0.0475(10) 0.0458(10) 0.0115(8) 0.0136(8) 0.0105(8)
    C18 0.0590(12) 0.0555(11) 0.0552(11) 0.0105(9) 0.0291(10) 0.0096(9)
    C19 0.0603(13) 0.0477(11) 0.0815(15) 0.0054(9) 0.0356(11) 0.0105(10)
    C20 0.0478(11) 0.0485(11) 0.0684(14) 0.0165(9) 0.0076(10) 0.0023(10)
    C21 0.0708(16) 0.0581(14) 0.100(2) 0.0107(12) 0.0115(14) -0.0084(13)
    C22 0.0750(15) 0.0585(12) 0.0453(11) 0.0179(11) 0.0106(10) 0.0079(9)
    C23 0.0663(13) 0.0558(12) 0.0466(11) 0.0108(10) 0.0192(10) 0.0142(9)
_geom_special_details
;
All e.s.d.'s (except the e.s.d. in the dihedral angle between two l.s. planes)
are estimated using the full covariance matrix. The cell e.s.d.'s are taken
into account individually in the estimation of e.s.d.'s in distances, angles
and torsion angles; correlations between e.s.d.'s in cell parameters are only
used when they are defined by crystal symmetry. An approximate (isotropic)
treatment of cell e.s.d.'s is used for estimating e.s.d.'s involving l.s.
planes.
;
loop_
    _geom_bond_atom_site_label_1
    _geom_bond_atom_site_label_2
    _geom_bond_site_symmetry_1
    _geom_bond_site_symmetry_2
    _geom_bond_distance
    _geom_bond_publ_flag
    S1 O5 . . 1.4182(14) no
    S1 O6 . . 1.4278(14) no
    S1 N1 . . 1.6740(15) no
    S1 C17 . . 1.7494(19) no
    O1 C5 . . 1.194(2) no
    O2 C12 . . 1.208(2) no
    O3 C15 . . 1.437(2) no
    O3 O4 . . 1.4590(18) no
    O4 H4O . . 0.8200 no
    N1 C1 . . 1.393(2) no
    N1 C16 . . 1.407(2) no
    N2 C12 . . 1.383(2) no
    N2 C5 . . 1.407(2) no
    N2 C6 . . 1.443(2) no
    C1 C2 . . 1.340(3) no
    C1 H1 . . 0.9300 no
    C2 C3 . . 1.429(2) no
    C2 H2 . . 0.9300 no
    C3 C16 . . 1.356(2) no
    C3 C4 . . 1.492(2) no
    C4 C5 . . 1.517(3) no
    C4 C13 . . 1.535(2) no
    C4 H4 . . 0.9800 no
    C6 C11 . . 1.369(3) no
    C6 C7 . . 1.373(3) no
    C7 C8 . . 1.396(3) no
    C7 H7 . . 0.9300 no
    C8 C9 . . 1.364(4) no
    C8 H8 . . 0.9300 no
    C9 C10 . . 1.359(4) no
    C9 H9 . . 0.9300 no
    C10 C11 . . 1.389(3) no
    C10 H10 . . 0.9300 no
    C11 H11 . . 0.9300 no
    C12 C13 . . 1.516(2) no
    C13 C14 . . 1.536(3) no
    C13 H13 . . 0.9800 no
    C14 C15 . . 1.528(2) no
    C14 H14A . . 0.9700 no
    C14 H14B . . 0.9700 no
    C15 C16 . . 1.491(2) no
    C15 H15 . . 0.9800 no
    C17 C18 . . 1.382(3) no
    C17 C23 . . 1.389(3) no
    C18 C19 . . 1.384(3) no
    C18 H18 . . 0.9300 no
    C19 C20 . . 1.386(3) no
    C19 H19 . . 0.9300 no
    C20 C22 . . 1.381(3) no
    C20 C21 . . 1.510(3) no
    C21 H21A . . 0.9600 no
    C21 H21B . . 0.9600 no
    C21 H21C . . 0.9600 no
    C22 C23 . . 1.374(3) no
    C22 H22 . . 0.9300 no
    C23 H23 . . 0.9300 no
loop_
    _geom_angle_atom_site_label_1
    _geom_angle_atom_site_label_2
    _geom_angle_atom_site_label_3
    _geom_angle_site_symmetry_1
    _geom_angle_site_symmetry_2
    _geom_angle_site_symmetry_3
    _geom_angle
    _geom_angle_publ_flag
    O5 S1 O6 . . . 120.26(9) no
    O5 S1 N1 . . . 106.58(8) no
    O6 S1 N1 . . . 104.10(8) no
    O5 S1 C17 . . . 110.99(9) no
    O6 S1 C17 . . . 108.79(9) no
    N1 S1 C17 . . . 104.77(8) no
    C15 O3 O4 . . . 107.67(12) no
    O3 O4 H4O . . . 109.5 no
    C1 N1 C16 . . . 108.04(14) no
    C1 N1 S1 . . . 120.64(12) no
    C16 N1 S1 . . . 127.91(12) no
    C12 N2 C5 . . . 112.50(15) no
    C12 N2 C6 . . . 123.69(15) no
    C5 N2 C6 . . . 123.61(15) no
    C2 C1 N1 . . . 108.87(15) no
    C2 C1 H1 . . . 125.6 no
    N1 C1 H1 . . . 125.6 no
    C1 C2 C3 . . . 107.45(17) no
    C1 C2 H2 . . . 126.3 no
    C3 C2 H2 . . . 126.3 no
    C16 C3 C2 . . . 108.74(16) no
    C16 C3 C4 . . . 121.81(16) no
    C2 C3 C4 . . . 129.26(17) no
    C3 C4 C5 . . . 117.02(16) no
    C3 C4 C13 . . . 113.64(15) no
    C5 C4 C13 . . . 104.65(14) no
    C3 C4 H4 . . . 107.0 no
    C5 C4 H4 . . . 107.0 no
    C13 C4 H4 . . . 107.0 no
    O1 C5 N2 . . . 124.96(19) no
    O1 C5 C4 . . . 128.61(19) no
    N2 C5 C4 . . . 106.36(16) no
    C11 C6 C7 . . . 120.53(19) no
    C11 C6 N2 . . . 118.49(18) no
    C7 C6 N2 . . . 120.95(18) no
    C6 C7 C8 . . . 118.6(2) no
    C6 C7 H7 . . . 120.7 no
    C8 C7 H7 . . . 120.7 no
    C9 C8 C7 . . . 120.9(2) no
    C9 C8 H8 . . . 119.5 no
    C7 C8 H8 . . . 119.5 no
    C10 C9 C8 . . . 119.9(2) no
    C10 C9 H9 . . . 120.1 no
    C8 C9 H9 . . . 120.1 no
    C9 C10 C11 . . . 120.2(3) no
    C9 C10 H10 . . . 119.9 no
    C11 C10 H10 . . . 119.9 no
    C6 C11 C10 . . . 119.8(2) no
    C6 C11 H11 . . . 120.1 no
    C10 C11 H11 . . . 120.1 no
    O2 C12 N2 . . . 124.70(16) no
    O2 C12 C13 . . . 126.41(16) no
    N2 C12 C13 . . . 108.87(15) no
    C12 C13 C4 . . . 103.09(14) no
    C12 C13 C14 . . . 111.55(14) no
    C4 C13 C14 . . . 112.69(14) no
    C12 C13 H13 . . . 109.8 no
    C4 C13 H13 . . . 109.8 no
    C14 C13 H13 . . . 109.8 no
    C15 C14 C13 . . . 110.81(14) no
    C15 C14 H14A . . . 109.5 no
    C13 C14 H14A . . . 109.5 no
    C15 C14 H14B . . . 109.5 no
    C13 C14 H14B . . . 109.5 no
    H14A C14 H14B . . . 108.1 no
    O3 C15 C16 . . . 106.51(13) no
    O3 C15 C14 . . . 111.80(14) no
    C16 C15 C14 . . . 108.60(14) no
    O3 C15 H15 . . . 110.0 no
    C16 C15 H15 . . . 110.0 no
    C14 C15 H15 . . . 110.0 no
    C3 C16 N1 . . . 106.87(15) no
    C3 C16 C15 . . . 125.22(15) no
    N1 C16 C15 . . . 127.44(15) no
    C18 C17 C23 . . . 120.96(18) no
    C18 C17 S1 . . . 119.98(14) no
    C23 C17 S1 . . . 118.99(15) no
    C17 C18 C19 . . . 118.74(19) no
    C17 C18 H18 . . . 120.6 no
    C19 C18 H18 . . . 120.6 no
    C18 C19 C20 . . . 121.3(2) no
    C18 C19 H19 . . . 119.3 no
    C20 C19 H19 . . . 119.3 no
    C22 C20 C19 . . . 118.47(19) no
    C22 C20 C21 . . . 120.6(2) no
    C19 C20 C21 . . . 121.0(2) no
    C20 C21 H21A . . . 109.5 no
    C20 C21 H21B . . . 109.5 no
    H21A C21 H21B . . . 109.5 no
    C20 C21 H21C . . . 109.5 no
    H21A C21 H21C . . . 109.5 no
    H21B C21 H21C . . . 109.5 no
    C23 C22 C20 . . . 121.6(2) no
    C23 C22 H22 . . . 119.2 no
    C20 C22 H22 . . . 119.2 no
    C22 C23 C17 . . . 118.9(2) no
    C22 C23 H23 . . . 120.5 no
    C17 C23 H23 . . . 120.5 no
loop_
    _geom_torsion_atom_site_label_1
    _geom_torsion_atom_site_label_2
    _geom_torsion_atom_site_label_3
    _geom_torsion_atom_site_label_4
    _geom_torsion_site_symmetry_1
    _geom_torsion_site_symmetry_2
    _geom_torsion_site_symmetry_3
    _geom_torsion_site_symmetry_4
    _geom_torsion
    _geom_torsion_publ_flag
    O5 S1 N1 C1 . . . . -169.75(14) no
    O6 S1 N1 C1 . . . . -41.65(15) no
    C17 S1 N1 C1 . . . . 72.53(15) no
    O5 S1 N1 C16 . . . . 33.70(17) no
    O6 S1 N1 C16 . . . . 161.79(14) no
    C17 S1 N1 C16 . . . . -84.02(16) no
    C16 N1 C1 C2 . . . . -1.8(2) no
    S1 N1 C1 C2 . . . . -162.56(14) no
    N1 C1 C2 C3 . . . . 1.6(2) no
    C1 C2 C3 C16 . . . . -0.8(2) no
    C1 C2 C3 C4 . . . . 174.24(19) no
    C16 C3 C4 C5 . . . . -128.24(19) no
    C2 C3 C4 C5 . . . . 57.3(3) no
    C16 C3 C4 C13 . . . . -6.0(2) no
    C2 C3 C4 C13 . . . . 179.55(18) no
    C12 N2 C5 O1 . . . . 169.9(2) no
    C6 N2 C5 O1 . . . . -15.1(3) no
    C12 N2 C5 C4 . . . . -12.9(2) no
    C6 N2 C5 C4 . . . . 162.11(16) no
    C3 C4 C5 O1 . . . . -35.7(3) no
    C13 C4 C5 O1 . . . . -162.4(2) no
    C3 C4 C5 N2 . . . . 147.29(16) no
    C13 C4 C5 N2 . . . . 20.51(19) no
    C12 N2 C6 C11 . . . . 56.6(3) no
    C5 N2 C6 C11 . . . . -117.8(2) no
    C12 N2 C6 C7 . . . . -125.4(2) no
    C5 N2 C6 C7 . . . . 60.2(3) no
    C11 C6 C7 C8 . . . . 0.7(3) no
    N2 C6 C7 C8 . . . . -177.25(18) no
    C6 C7 C8 C9 . . . . -1.7(3) no
    C7 C8 C9 C10 . . . . 1.1(4) no
    C8 C9 C10 C11 . . . . 0.5(4) no
    C7 C6 C11 C10 . . . . 0.9(4) no
    N2 C6 C11 C10 . . . . 178.9(2) no
    C9 C10 C11 C6 . . . . -1.5(4) no
    C5 N2 C12 O2 . . . . -179.12(19) no
    C6 N2 C12 O2 . . . . 5.9(3) no
    C5 N2 C12 C13 . . . . -0.4(2) no
    C6 N2 C12 C13 . . . . -175.46(16) no
    O2 C12 C13 C4 . . . . -168.10(19) no
    N2 C12 C13 C4 . . . . 13.25(18) no
    O2 C12 C13 C14 . . . . 70.7(2) no
    N2 C12 C13 C14 . . . . -107.92(17) no
    C3 C4 C13 C12 . . . . -148.89(15) no
    C5 C4 C13 C12 . . . . -20.06(18) no
    C3 C4 C13 C14 . . . . -28.5(2) no
    C5 C4 C13 C14 . . . . 100.34(17) no
    C12 C13 C14 C15 . . . . 174.11(14) no
    C4 C13 C14 C15 . . . . 58.70(19) no
    O4 O3 C15 C16 . . . . -159.65(12) no
    O4 O3 C15 C14 . . . . 81.87(16) no
    H4O O4 O3 C15 . . . . -95.0 no
    C13 C14 C15 O3 . . . . 65.49(18) no
    C13 C14 C15 C16 . . . . -51.74(18) no
    C2 C3 C16 N1 . . . . -0.4(2) no
    C4 C3 C16 N1 . . . . -175.81(15) no
    C2 C3 C16 C15 . . . . -173.01(16) no
    C4 C3 C16 C15 . . . . 11.5(3) no
    C1 N1 C16 C3 . . . . 1.32(19) no
    S1 N1 C16 C3 . . . . 160.22(13) no
    C1 N1 C16 C15 . . . . 173.76(16) no
    S1 N1 C16 C15 . . . . -27.3(2) no
    O3 C15 C16 C3 . . . . -102.19(19) no
    C14 C15 C16 C3 . . . . 18.4(2) no
    O3 C15 C16 N1 . . . . 86.68(19) no
    C14 C15 C16 N1 . . . . -152.76(16) no
    O5 S1 C17 C18 . . . . -32.44(18) no
    O6 S1 C17 C18 . . . . -166.93(15) no
    N1 S1 C17 C18 . . . . 82.23(16) no
    O5 S1 C17 C23 . . . . 150.62(15) no
    O6 S1 C17 C23 . . . . 16.13(18) no
    N1 S1 C17 C23 . . . . -94.71(16) no
    C23 C17 C18 C19 . . . . 0.3(3) no
    S1 C17 C18 C19 . . . . -176.53(16) no
    C17 C18 C19 C20 . . . . 0.7(3) no
    C18 C19 C20 C22 . . . . -1.8(3) no
    C18 C19 C20 C21 . . . . 178.3(2) no
    C19 C20 C22 C23 . . . . 2.0(3) no
    C21 C20 C22 C23 . . . . -178.1(2) no
    C20 C22 C23 C17 . . . . -1.0(3) no
    C18 C17 C23 C22 . . . . -0.2(3) no
    S1 C17 C23 C22 . . . . 176.73(15) no
loop_
    _geom_hbond_atom_site_label_D
    _geom_hbond_atom_site_label_H
    _geom_hbond_atom_site_label_A
    _geom_hbond_site_symmetry_D
    _geom_hbond_site_symmetry_H
    _geom_hbond_site_symmetry_A
    _geom_hbond_distance_DH
    _geom_hbond_distance_HA
    _geom_hbond_distance_DA
    _geom_hbond_angle_DHA
    _geom_hbond_publ_flag
    O4 H4O O2 . . 2_755 0.82 2.00 2.7929(19) 163 y
_iucr_refine_instructions_details
;
TITL 08107n in P-1
CELL 0.71073   8.6563   9.8819  13.5330 102.068 107.786  96.364
ZERR    2.00   0.0013   0.0015   0.0024   0.003   0.002   0.002
LATT  1
SFAC C H N O S
UNIT 46 40 4 12 2
TEMP 293
SIZE 0.60 0.50 0.20
L.S. 8
BOND $H
FMAP 2
PLAN 5
ACTA
CONF
LIST 4
EQIV $1 -x+2, -y, -z
HTAB O4 O2_$1
WGHT    0.067800    0.255100
FVAR       0.55361
S1    5    0.469331    0.122203    0.310668    11.00000    0.03314    0.05237 =
         0.04689    0.00751    0.01535    0.00619
O1    4    1.011824   -0.309286    0.310484    11.00000    0.10987    0.11164 =
         0.09285    0.07024    0.06646    0.06570
O2    4    1.095021   -0.147057    0.036472    11.00000    0.07360    0.05760 =
         0.06733    0.02540    0.04730    0.02372
O3    4    0.747906    0.171374    0.162434    11.00000    0.06345    0.04671 =
         0.04587    0.01402    0.02469    0.01364
O4    4    0.671852    0.208626    0.062119    11.00000    0.07870    0.07946 =
         0.06670    0.04234    0.04241    0.04021
AFIX  83
H4O   2    0.733921    0.203349    0.026807    11.00000   -1.20000
AFIX   0
O5    4    0.406407    0.130103    0.202622    11.00000    0.04473    0.06965 =
         0.04835    0.00910    0.00836    0.01459
O6    4    0.361945    0.064833    0.359543    11.00000    0.04251    0.06878 =
         0.07232    0.01081    0.03138    0.00335
N1    3    0.607878    0.016079    0.315392    11.00000    0.03907    0.04649 =
         0.04334    0.01151    0.01964    0.00593
N2    3    1.083394   -0.249622    0.172070    11.00000    0.05073    0.04839 =
         0.05042    0.01565    0.02358    0.01502
C1    1    0.673177   -0.031259    0.406792    11.00000    0.05457    0.05504 =
         0.04434    0.01890    0.02662    0.00981
AFIX  43
H1A   2    0.628383   -0.030050    0.461222    11.00000   -1.20000
AFIX   0
C2    1    0.811046   -0.078807    0.403453    11.00000    0.05351    0.06118 =
         0.04176    0.01999    0.01825    0.01519
AFIX  43
H2A   2    0.877033   -0.118157    0.453858    11.00000   -1.20000
AFIX   0
C3    1    0.838090   -0.057967    0.308255    11.00000    0.03670    0.05017 =
         0.03766    0.00785    0.01326    0.00622
C4    1    0.980844   -0.081136    0.271168    11.00000    0.03615    0.05833 =
         0.04084    0.00880    0.01301    0.00884
AFIX  13
H4A   2    1.078553   -0.016550    0.324722    11.00000   -1.20000
AFIX   0
C5    1    1.021617   -0.227773    0.257800    11.00000    0.04954    0.07016 =
         0.05366    0.02545    0.02382    0.02138
C6    1    1.178060   -0.357316    0.152372    11.00000    0.05493    0.04733 =
         0.04497    0.01197    0.01624    0.01721
C7    1    1.112474   -0.497260    0.132897    11.00000    0.06568    0.05422 =
         0.05446    0.01258    0.00959    0.00971
AFIX  43
H7A   2    1.004167   -0.525216    0.129067    11.00000   -1.20000
AFIX   0
C8    1    1.211823   -0.596636    0.118975    11.00000    0.10556    0.04640 =
         0.05504    0.00547    0.00843    0.02295
AFIX  43
H8A   2    1.170041   -0.691555    0.107646    11.00000   -1.20000
AFIX   0
C9    1    1.369354   -0.556459    0.121756    11.00000    0.09343    0.07374 =
         0.07150    0.01141    0.02042    0.04499
AFIX  43
H9A   2    1.433618   -0.623881    0.111152    11.00000   -1.20000
AFIX   0
C10   1    1.432208   -0.417770    0.140047    11.00000    0.07173    0.08435 =
         0.10828    0.01947    0.03687    0.03512
AFIX  43
H10A  2    1.539282   -0.390424    0.141350    11.00000   -1.20000
AFIX   0
C11   1    1.337018   -0.316689    0.156807    11.00000    0.06038    0.05480 =
         0.08695    0.01169    0.02909    0.01648
AFIX  43
H11A  2    1.381147   -0.221658    0.171006    11.00000   -1.20000
AFIX   0
C12   1    1.055118   -0.149459    0.114268    11.00000    0.04513    0.04238 =
         0.05099    0.01269    0.02404    0.00712
C13   1    0.963535   -0.047464    0.163020    11.00000    0.04290    0.04142 =
         0.04844    0.01014    0.02270    0.00615
AFIX  13
H13A  2    1.018840    0.049595    0.175154    11.00000   -1.20000
AFIX   0
C14   1    0.782591   -0.068719    0.090750    11.00000    0.05019    0.04230 =
         0.03729    0.00856    0.01854    0.00780
AFIX  23
H14A  2    0.778316   -0.045453    0.023908    11.00000   -1.20000
H14B  2    0.730955   -0.166817    0.073946    11.00000   -1.20000
AFIX   0
C15   1    0.687696    0.024112    0.146243    11.00000    0.03929    0.04582 =
         0.03821    0.00872    0.01361    0.00613
AFIX  13
H15A  2    0.569652    0.000054    0.103911    11.00000   -1.20000
AFIX   0
C16   1    0.714325    0.000396    0.254979    11.00000    0.03393    0.04190 =
         0.03671    0.00653    0.01477    0.00192
C17   1    0.582853    0.285233    0.395117    11.00000    0.03705    0.04745 =
         0.04576    0.01046    0.01357    0.01151
C18   1    0.670750    0.375118    0.357176    11.00000    0.05905    0.05554 =
         0.05521    0.00964    0.02906    0.01049
AFIX  43
H18A  2    0.665550    0.352098    0.285848    11.00000   -1.20000
AFIX   0
C19   1    0.766664    0.500053    0.427381    11.00000    0.06033    0.04770 =
         0.08153    0.01047    0.03558    0.00541
AFIX  43
H19A  2    0.825304    0.561649    0.402396    11.00000   -1.20000
AFIX   0
C20   1    0.777023    0.535149    0.534156    11.00000    0.04781    0.04853 =
         0.06842    0.00229    0.00758    0.01646
C21   1    0.885723    0.669706    0.610919    11.00000    0.07080    0.05810 =
         0.09968   -0.00840    0.01153    0.01070
AFIX 137
H21A  2    0.950067    0.649751    0.675976    11.00000   -1.50000
H21B  2    0.818030    0.735852    0.627041    11.00000   -1.50000
H21C  2    0.958173    0.709054    0.578539    11.00000   -1.50000
AFIX   0
C22   1    0.685327    0.444236    0.568974    11.00000    0.07504    0.05852 =
         0.04532    0.00787    0.01063    0.01788
AFIX  43
H22A  2    0.688618    0.468166    0.639900    11.00000   -1.20000
AFIX   0
C23   1    0.589314    0.319245    0.501365    11.00000    0.06634    0.05579 =
         0.04665    0.01421    0.01917    0.01077
AFIX  43
H23A  2    0.529659    0.258451    0.526360    11.00000   -1.20000
HKLF 4
REM  08107n in P-1
REM R1 =  0.0364 for   3194 Fo > 4sig(Fo)  and  0.0439 for all   3751 data
REM    290 parameters refined using      0 restraints
END
WGHT      0.0544      0.3561
REM Highest difference peak  0.269,  deepest hole -0.282,  1-sigma level  0.037
Q1    1   0.5336  0.2121  0.3583  11.00000  0.05    0.27
Q2    1   0.9001 -0.0817  0.2855  11.00000  0.05    0.19
Q3    1   0.7680  0.4660  0.5418  11.00000  0.05    0.19
Q4    1   0.6550  0.0193  0.2828  11.00000  0.05    0.19
Q5    1   0.6478  0.3023  0.3854  11.00000  0.05    0.19
;
