# Supplementary material for: Crystal structure of (±)-(3aR,5R,8bR)-5-hydroper­oxy-2-phenyl-6-tosyl-4,5,6,8b-tetra­hydro­pyrrolo­[3,4-e]indole-1,3(2H,3aH)-dione
Source: Acta Crystallogr Sect E Struct Rep Online. 2014 Sep 13;70(Pt 10):192–5. doi: 10.1107/S1600536814019874 (PMC4257163; doi:10.1107/S1600536814019874)
Supplement: Supplementary file 2 [file e-70-00192-Isup2.hkl]

# 
# h,k,l, Fc-squared, Fo-squared, sigma(Fo-squared) and status flag 
# 
data_I
_shelx_title ' 08107n in P-1' 
_shelx_refln_list_code          4 
_shelx_F_calc_maximum      179.59 
_exptl_crystal_F_000       472.00 
_reflns_d_resolution_high  0.8385 
 
loop_ 
 _symmetry_equiv_pos_as_xyz 
 'x, y, z' 
 '-x, -y, -z' 
 
_cell_length_a     8.6563 
_cell_length_b     9.8819 
_cell_length_c    13.5330 
_cell_angle_alpha 102.068 
_cell_angle_beta  107.786 
_cell_angle_gamma  96.364 
 
_shelx_F_squared_multiplier     1.000 
 
loop_ 
 _refln_index_h 
 _refln_index_k 
 _refln_index_l 
 _refln_F_squared_calc 
 _refln_F_squared_meas 
 _refln_F_squared_sigma 
 _refln_observed_status 
   1   0   0      118.81      104.40      1.40 o 
   2   0   0        0.74        2.40      0.28 o 
   3   0   0     1281.89     1329.22     15.99 o 
   4   0   0        8.21       15.73      0.57 o 
   5   0   0       70.13       75.96      1.37 o 
   6   0   0       11.77       13.32      0.79 o 
   7   0   0       10.76        9.09      0.75 o 
   8   0   0        9.89        9.16      1.19 o 
   9   0   0        7.94       13.50      1.91 o 
  -9   1   0        1.75        0.72      1.29 o 
  -8   1   0       28.99       24.58      1.16 o 
  -7   1   0       11.38       12.61      0.80 o 
  -6   1   0        6.41        4.09      0.46 o 
  -5   1   0        7.56        8.34      0.42 o 
  -4   1   0      927.27      955.82     20.31 o 
  -3   1   0       28.67       35.36      0.77 o 
  -2   1   0     1331.44     1486.44     21.90 o 
  -1   1   0     1956.38     2052.01     24.49 o 
   0   1   0     3932.31     3751.69     44.98 o 
   1   1   0      509.35      434.51      5.30 o 
   2   1   0      107.15      103.95      1.47 o 
   3   1   0      512.72      543.12      6.77 o 
   4   1   0     1259.29     1251.80     15.23 o 
   5   1   0        2.30        3.69      0.40 o 
   6   1   0      111.86      114.65      2.42 o 
   7   1   0       14.44       12.28      0.83 o 
   8   1   0       14.50       13.09      1.55 o 
   9   1   0      137.28      139.09      6.10 o 
  -9   2   0       12.03       14.83      1.33 o 
  -8   2   0        1.41        1.07      0.65 o 
  -7   2   0      254.36      251.60      6.57 o 
  -6   2   0        4.96        4.51      0.49 o 
  -5   2   0       49.21       48.28      1.05 o 
  -4   2   0      987.49     1004.92     12.30 o 
  -3   2   0      489.31      506.56      6.33 o 
  -2   2   0     9581.94    10362.37    122.86 o 
  -1   2   0       42.36       28.31      0.52 o 
   0   2   0     2302.07     2431.10     28.90 o 
   1   2   0     2211.62     2322.33     35.69 o 
   2   2   0       39.00       40.55      0.87 o 
   3   2   0      376.46      341.06      4.42 o 
   4   2   0      617.93      642.05      8.09 o 
   5   2   0       22.54       19.35      0.83 o 
   6   2   0       87.35       89.56      2.09 o 
   7   2   0      281.48      283.13      5.02 o 
   8   2   0       12.47       12.80      1.63 o 
   9   2   0       21.52       22.60      2.77 o 
  -9   3   0       17.05       19.98      1.50 o 
  -8   3   0       79.80       73.89      1.98 o 
  -7   3   0      289.18      302.76      4.39 o 
  -6   3   0      635.58      627.29      8.11 o 
  -5   3   0      544.70      600.33      7.68 o 
  -4   3   0      933.49     1006.98     12.37 o 
  -3   3   0     2047.50     2066.51     24.75 o 
  -2   3   0       74.71       62.37      1.03 o 
  -1   3   0     2650.41     2626.64     33.09 o 
   0   3   0       55.99       74.41      1.17 o 
   1   3   0     2821.18     3075.41     36.59 o 
   2   3   0        3.16        1.87      0.28 o 
   3   3   0       32.40       32.67      0.89 o 
   4   3   0       22.36       24.48      0.70 o 
   5   3   0        1.46        0.14      0.49 o 
   6   3   0        3.06        3.14      0.69 o 
   7   3   0        1.06        0.20      0.84 o 
   8   3   0        0.11       -0.90      0.90 o 
  -9   4   0       21.45       22.49      1.35 o 
  -8   4   0        0.06        0.03      1.08 o 
  -7   4   0      110.66      108.61      1.85 o 
  -6   4   0       16.94       12.47      0.72 o 
  -5   4   0        2.79        3.21      0.44 o 
  -4   4   0       87.82       81.28      2.18 o 
  -3   4   0      969.57     1052.84     16.71 o 
  -2   4   0        6.26        2.50      0.30 o 
  -1   4   0     1980.96     1923.39     23.05 o 
   0   4   0       33.52       22.08      0.60 o 
   1   4   0      135.49      126.81      1.93 o 
   2   4   0     1178.44     1297.31     15.80 o 
   3   4   0      500.14      450.81      5.96 o 
   4   4   0      238.16      234.77      4.05 o 
   5   4   0        0.50        0.90      0.57 o 
   6   4   0       44.61       42.81      1.48 o 
   7   4   0        4.15        4.36      1.11 o 
   8   4   0        1.11        0.26      1.11 o 
  -9   5   0        1.30        1.55      1.16 o 
  -8   5   0        9.82        5.84      0.82 o 
  -7   5   0        6.90        6.27      0.77 o 
  -6   5   0      383.98      377.51      5.24 o 
  -5   5   0      300.30      299.22      4.21 o 
  -4   5   0        0.10        0.01      0.35 o 
  -3   5   0       31.62       20.68      0.77 o 
  -2   5   0      130.34      126.89      1.95 o 
  -1   5   0      323.76      308.35      4.83 o 
   0   5   0      219.69      238.35      3.32 o 
   1   5   0      633.23      726.89      9.13 o 
   2   5   0     1106.53     1158.05     14.27 o 
   3   5   0      794.22      760.91      9.65 o 
   4   5   0       31.08       32.86      1.18 o 
   5   5   0        0.92       -0.09      0.57 o 
   6   5   0      140.76      133.79      3.77 o 
   7   5   0        1.91        1.62      1.22 o 
  -9   6   0       25.03       24.99      1.65 o 
  -8   6   0       80.79       73.71      2.08 o 
  -7   6   0        2.31        1.77      0.83 o 
  -6   6   0        0.01       -0.49      0.49 o 
  -5   6   0      146.34      149.17      2.47 o 
  -4   6   0       59.43       57.51      1.92 o 
  -3   6   0       51.05       58.46      1.20 o 
  -2   6   0       33.57       27.72      0.79 o 
  -1   6   0        9.86       15.72      0.83 o 
   0   6   0      136.36      146.23      2.94 o 
   1   6   0        4.25        6.61      0.51 o 
   2   6   0      330.10      337.71      5.23 o 
   3   6   0       14.19       16.62      0.72 o 
   4   6   0       95.53       93.90      2.23 o 
   5   6   0        4.79        3.42      0.75 o 
   6   6   0      137.67      136.49      3.95 o 
   7   6   0       21.34       20.67      1.66 o 
  -8   7   0        0.19        0.74      0.94 o 
  -7   7   0        0.12       -0.05      0.79 o 
  -6   7   0       36.33       33.32      1.88 o 
  -5   7   0      150.07      146.65     10.96 o 
  -4   7   0       39.79       40.82      1.69 o 
  -3   7   0        4.72        6.09      0.62 o 
  -2   7   0      696.61      656.85     13.39 o 
  -1   7   0      538.50      535.78      7.02 o 
   0   7   0       28.63       25.86      1.06 o 
   1   7   0      125.80      133.13      2.29 o 
   2   7   0        0.33        1.70      0.78 o 
   3   7   0        2.97        2.54      1.14 o 
   4   7   0       22.61       22.57      1.15 o 
   5   7   0        2.14        2.03      0.78 o 
   6   7   0       76.60       79.72      2.99 o 
  -8   8   0        0.17       -0.23      1.06 o 
  -7   8   0       21.04       18.91      1.44 o 
  -6   8   0       21.41       21.76      1.48 o 
  -5   8   0      336.64      315.69      6.84 o 
  -4   8   0       22.89       23.18      3.18 o 
  -3   8   0      255.34      226.67      5.19 o 
  -2   8   0       53.11       47.86      1.52 o 
  -1   8   0       97.90       97.96      2.24 o 
   0   8   0       12.24       10.61      0.81 o 
   1   8   0        2.42        2.35      0.66 o 
   2   8   0       66.62       73.33      2.77 o 
   3   8   0        6.83        8.42      1.61 o 
   4   8   0        3.22        3.68      0.83 o 
   5   8   0        9.56        9.21      1.37 o 
  -7   9   0        7.08       12.28      1.54 o 
  -6   9   0        0.19        0.75      0.96 o 
  -5   9   0        0.55        0.70      0.77 o 
  -4   9   0       28.09       28.79      1.65 o 
  -3   9   0        8.41        8.71      1.19 o 
  -2   9   0       23.72       25.15      1.46 o 
  -1   9   0      204.39      202.52      3.86 o 
   0   9   0        0.22        0.12      0.63 o 
   1   9   0       33.70       33.45      1.36 o 
   2   9   0      154.74      158.57      5.37 o 
   3   9   0        0.05       -0.11      0.95 o 
   4   9   0       15.98       22.22      3.02 o 
  -6  10   0       32.57       30.37      1.88 o 
  -5  10   0       17.28       15.47      1.37 o 
  -4  10   0        0.15       -0.53      0.78 o 
  -3  10   0        5.08        4.61      1.05 o 
  -2  10   0        6.43        9.26      1.58 o 
  -1  10   0       62.38       61.48      2.35 o 
   0  10   0        5.98        5.69      1.10 o 
   1  10   0       17.79       17.09      1.13 o 
   2  10   0        0.79       -0.93      0.93 o 
   3  10   0        5.70        6.21      1.36 o 
  -4  11   0        0.07       -0.75      1.50 o 
  -3  11   0        4.66        4.73      1.19 o 
  -2  11   0       11.09       12.23      1.42 o 
  -1  11   0        5.43        5.51      1.26 o 
   0  11   0       21.34       26.61      3.87 o 
   1  11   0        0.04       -1.66      1.66 o 
  -1 -11   1       40.68       44.31      3.20 o 
   0 -11   1       34.86       35.55      1.89 o 
   1 -11   1        0.14       -0.19      0.96 o 
   2 -11   1        9.99       15.09      1.44 o 
   3 -11   1        3.77        4.93      1.20 o 
   4 -11   1        1.09        1.16      1.40 o 
  -3 -10   1       17.87       15.65      1.59 o 
  -2 -10   1        1.05        0.49      1.65 o 
  -1 -10   1       51.01       52.60      1.78 o 
   0 -10   1        2.63        4.16      0.83 o 
   1 -10   1       14.53       14.22      1.60 o 
   2 -10   1        0.14        0.10      1.63 o 
   3 -10   1       36.93       40.07      3.07 o 
   4 -10   1        0.04       -0.52      0.81 o 
   5 -10   1        6.07        6.71      2.12 o 
   6 -10   1       97.19      104.94      3.54 o 
  -4  -9   1       17.94       21.25      1.62 o 
  -3  -9   1       20.13       21.63      1.58 o 
  -2  -9   1        6.56        6.79      1.21 o 
  -1  -9   1        7.42        9.47      0.90 o 
   0  -9   1        0.24        0.26      0.86 o 
   1  -9   1      445.33      420.51      6.90 o 
   2  -9   1        7.42        7.87      0.86 o 
   3  -9   1        2.55        0.95      1.27 o 
   4  -9   1       17.50       16.36      1.30 o 
   5  -9   1       10.46       11.94      1.17 o 
   6  -9   1       35.69       39.32      2.37 o 
   7  -9   1        0.47        1.70      1.08 o 
  -5  -8   1       92.58      105.74      2.70 o 
  -4  -8   1       53.77       53.91      2.25 o 
  -3  -8   1       58.60       58.11      2.30 o 
  -2  -8   1       36.96       42.31      1.42 o 
  -1  -8   1       17.41       16.40      0.94 o 
   0  -8   1       30.33       35.55      1.29 o 
   1  -8   1       42.66       50.60      1.50 o 
   2  -8   1      166.34      159.92      3.14 o 
   3  -8   1       88.78       86.53      2.08 o 
   4  -8   1        5.99        2.18      1.52 o 
   5  -8   1       16.05       21.31      1.37 o 
   6  -8   1       17.85       18.03      1.37 o 
   7  -8   1        1.43       -1.04      1.27 o 
   8  -8   1        1.85        3.67      1.18 o 
  -6  -7   1       15.76       17.20      1.48 o 
  -5  -7   1       10.09        8.44      0.98 o 
  -4  -7   1       20.85       22.13      1.11 o 
  -3  -7   1        4.42        5.38      1.33 o 
  -2  -7   1       24.91       23.03      0.91 o 
  -1  -7   1      451.39      433.60      6.16 o 
   0  -7   1        5.72        5.58      0.62 o 
   1  -7   1        5.85        7.73      0.73 o 
   2  -7   1      115.65      121.79      4.13 o 
   3  -7   1       60.79       55.53      1.49 o 
   4  -7   1       61.55       54.87      1.55 o 
   5  -7   1        0.06       -0.70      0.70 o 
   6  -7   1      162.69      152.45      3.92 o 
   7  -7   1       65.50       63.56      2.35 o 
   8  -7   1       72.77       74.85      2.70 o 
  -7  -6   1        0.74        0.19      0.98 o 
  -6  -6   1       12.51       12.28      1.01 o 
  -5  -6   1      267.94      252.41      4.62 o 
  -4  -6   1      102.32      103.49      2.34 o 
  -3  -6   1      417.60      406.55      5.54 o 
  -2  -6   1      161.22      161.02      3.16 o 
  -1  -6   1       46.31       38.40      0.94 o 
   0  -6   1       90.08       94.06      1.63 o 
   1  -6   1      266.92      263.48      3.65 o 
   2  -6   1      228.40      234.71      3.31 o 
   3  -6   1      260.28      263.69      3.70 o 
   4  -6   1       83.50       75.50      1.46 o 
   5  -6   1       28.52       22.80      0.97 o 
   6  -6   1        9.09       10.92      1.60 o 
   7  -6   1       34.95       34.75      1.66 o 
   8  -6   1       53.17       52.18      6.05 o 
  -8  -5   1        9.50       12.89      1.56 o 
  -7  -5   1       12.85       10.82      1.36 o 
  -6  -5   1       51.92       49.86      2.28 o 
  -5  -5   1        1.05        2.83      1.54 o 
  -4  -5   1       96.36       93.03      2.13 o 
  -3  -5   1       66.08       59.10      1.24 o 
  -2  -5   1       15.13       17.32      0.83 o 
  -1  -5   1      915.43      974.10     12.02 o 
   0  -5   1       16.08       16.89      0.55 o 
   1  -5   1      105.93       97.91      1.91 o 
   2  -5   1      450.94      507.11      6.46 o 
   3  -5   1      384.90      351.48      6.31 o 
   4  -5   1       79.19       87.22      2.19 o 
   5  -5   1      254.09      232.47      3.42 o 
   6  -5   1      144.20      135.70      2.36 o 
   7  -5   1        0.02       -0.21      0.50 o 
   8  -5   1       42.71       55.57      1.73 o 
  -8  -4   1        0.30       -0.25      1.06 o 
  -7  -4   1        0.53        1.06      0.88 o 
  -6  -4   1       39.70       40.37      1.42 o 
  -5  -4   1     1308.29     1282.18     18.51 o 
  -4  -4   1       54.54       49.81      1.70 o 
  -3  -4   1      123.87       99.58      1.66 o 
  -2  -4   1     1645.63     1687.13     20.35 o 
  -1  -4   1     1945.25     1969.52     25.63 o 
   0  -4   1     1241.39     1226.59     14.84 o 
   1  -4   1       16.96       12.94      0.43 o 
   2  -4   1        4.05        4.72      0.35 o 
   3  -4   1      275.66      285.44      3.83 o 
   4  -4   1     1695.61     1803.82     21.81 o 
   5  -4   1       18.19       16.86      0.69 o 
   6  -4   1       18.45       19.85      1.01 o 
   7  -4   1        7.48        9.60      0.74 o 
   8  -4   1        0.10       -0.20      0.61 o 
   9  -4   1        0.71        0.55      1.47 o 
  -9  -3   1       11.86       11.57      2.28 o 
  -8  -3   1        0.00        0.20      0.89 o 
  -7  -3   1      129.54      130.39      2.91 o 
  -6  -3   1       85.86       77.61      1.98 o 
  -5  -3   1       94.62       94.01      2.83 o 
  -4  -3   1       41.54       40.20      0.88 o 
  -3  -3   1      478.77      451.16      5.77 o 
  -2  -3   1      746.65      659.78      8.16 o 
  -1  -3   1     2460.47     2510.78     29.92 o 
   0  -3   1      333.25      367.23      4.62 o 
   1  -3   1      129.90      135.33      1.86 o 
   2  -3   1      827.77      898.23     10.93 o 
   3  -3   1       49.67       60.75      1.16 o 
   4  -3   1     1310.68     1401.27     18.59 o 
   5  -3   1        1.10        1.05      0.36 o 
   6  -3   1        9.87       10.05      0.60 o 
   7  -3   1       38.91       39.84      1.13 o 
   8  -3   1       15.44       15.49      1.38 o 
   9  -3   1        2.18        1.48      0.98 o 
  -9  -2   1        5.28        4.25      1.68 o 
  -8  -2   1       45.45       47.02      2.14 o 
  -7  -2   1       26.39       31.41      1.28 o 
  -6  -2   1      120.38      113.16      2.45 o 
  -5  -2   1        8.54        8.00      1.14 o 
  -4  -2   1       24.12       15.51      0.48 o 
  -3  -2   1      139.75      124.02      1.80 o 
  -2  -2   1      294.60      282.79      3.63 o 
  -1  -2   1     2570.16     2582.90     30.71 o 
   0  -2   1       28.75       23.50      0.51 o 
   1  -2   1     5189.22     5262.24     56.00 o 
   2  -2   1     7754.35     8241.21     97.71 o 
   3  -2   1      595.82      565.07      7.04 o 
   4  -2   1       71.13       73.78      1.30 o 
   5  -2   1       46.20       42.61      0.99 o 
   6  -2   1        6.57        5.64      0.53 o 
   7  -2   1       86.12       88.25      2.08 o 
   8  -2   1      103.57      106.39      3.15 o 
   9  -2   1        6.07        5.09      1.15 o 
  -9  -1   1      106.07      116.42      3.65 o 
  -8  -1   1      232.13      231.07      4.38 o 
  -7  -1   1       13.92       13.62      1.13 o 
  -6  -1   1      579.72      556.72     12.01 o 
  -5  -1   1       19.28       19.34      0.89 o 
  -4  -1   1      427.75      442.98      5.67 o 
  -3  -1   1      235.73      244.29      3.21 o 
  -2  -1   1      684.65      719.33     10.13 o 
  -1  -1   1     7334.75     7513.56    286.40 o 
   0  -1   1      215.03      204.58      3.92 o 
   1  -1   1      387.70      389.24      4.77 o 
   2  -1   1     2470.38     2689.61     31.96 o 
   3  -1   1      639.79      674.93      8.31 o 
   4  -1   1       35.54       45.40      0.94 o 
   5  -1   1      199.44      188.67      2.78 o 
   6  -1   1       31.03       28.92      0.86 o 
   7  -1   1       25.41       27.09      1.08 o 
   8  -1   1      270.60      271.91     15.34 o 
   9  -1   1       14.43       15.07      1.41 o 
  -9   0   1       22.50       24.13      1.57 o 
  -8   0   1      269.62      253.18      4.62 o 
  -7   0   1        4.47        4.03      0.65 o 
  -6   0   1      154.77      152.57      2.90 o 
  -5   0   1        9.28       15.22      0.54 o 
  -4   0   1      160.12      144.25      2.10 o 
  -3   0   1     4682.09     4767.01     56.51 o 
  -2   0   1       88.81      109.40      1.50 o 
  -1   0   1     1235.11     1154.56     13.87 o 
   0   0   1        2.23        1.91      0.34 o 
   1   0   1     1740.94     2054.28     24.53 o 
   2   0   1      128.50      111.30      1.56 o 
   3   0   1     2450.59     2401.49     25.66 o 
   4   0   1       84.52       86.04      1.44 o 
   5   0   1      243.18      227.41      4.33 o 
   6   0   1        0.70        1.81      0.50 o 
   7   0   1       25.48       26.12      1.41 o 
   8   0   1      100.43      111.25      3.37 o 
   9   0   1       32.19       34.17      1.92 o 
  -9   1   1       19.45       21.15      1.19 o 
  -8   1   1       60.18       61.83      2.04 o 
  -7   1   1       19.22       19.82      1.78 o 
  -6   1   1       21.05       23.69      0.74 o 
  -5   1   1      164.95      189.05      2.74 o 
  -4   1   1       19.40        7.69      0.38 o 
  -3   1   1     1584.15     1649.31     19.76 o 
  -2   1   1     1883.97     2108.51     22.45 o 
  -1   1   1      123.28      158.55      2.36 o 
   0   1   1      229.05      233.54      4.84 o 
   1   1   1    32252.56    30954.24    509.12 o 
   2   1   1     1391.85     1566.18     23.16 o 
   3   1   1      173.19      170.18      2.39 o 
   4   1   1     1420.45     1421.47     17.42 o 
   5   1   1       19.58       20.05      0.67 o 
   6   1   1       12.10       13.58      0.79 o 
   7   1   1        7.11        9.77      3.30 o 
   8   1   1        0.10       -0.29      0.89 o 
   9   1   1        0.17       -0.99      1.32 o 
 -10   2   1       25.51       28.65      2.64 o 
  -9   2   1        1.62        1.85      0.76 o 
  -8   2   1       13.02       11.51      0.90 o 
  -7   2   1       22.32       17.83      0.93 o 
  -6   2   1       42.09       41.24      1.02 o 
  -5   2   1       30.23       29.46      0.79 o 
  -4   2   1     1021.78     1018.19     12.44 o 
  -3   2   1      710.12      755.65     11.35 o 
  -2   2   1      549.18      529.18      6.62 o 
  -1   2   1       18.85       23.30      0.47 o 
   0   2   1     2167.93     2165.75     25.80 o 
   1   2   1    13517.24    13490.50    160.05 o 
   2   2   1      297.41      347.35      4.44 o 
   3   2   1      219.70      245.25      3.33 o 
   4   2   1      139.12      150.87      2.29 o 
   5   2   1      122.16      113.77      3.48 o 
   6   2   1        8.27        8.16      0.74 o 
   7   2   1      245.12      254.56      8.34 o 
   8   2   1        0.17        0.25      0.88 o 
  -9   3   1        0.55        1.08      0.88 o 
  -8   3   1       69.69       70.91      1.92 o 
  -7   3   1       13.84       14.58      0.73 o 
  -6   3   1      338.01      330.63      5.27 o 
  -5   3   1        0.09       -0.09      0.36 o 
  -4   3   1     2074.25     2183.58     26.20 o 
  -3   3   1     5542.70     5752.29     78.68 o 
  -2   3   1      251.39      225.74      2.98 o 
  -1   3   1       53.87       58.13      1.22 o 
   0   3   1     2795.60     2774.43     33.04 o 
   1   3   1      940.96      960.72     16.51 o 
   2   3   1     1943.07     2117.82     25.40 o 
   3   3   1      156.02      152.92      2.30 o 
   4   3   1       62.02       67.35      1.32 o 
   5   3   1      239.23      235.55      4.12 o 
   6   3   1        2.10        3.09      0.81 o 
   7   3   1      100.46      104.45      3.27 o 
   8   3   1        3.92        4.55      1.47 o 
  -9   4   1        1.27        1.16      0.97 o 
  -8   4   1        9.31       11.94      1.11 o 
  -7   4   1      122.51      116.94      3.74 o 
  -6   4   1      904.61      938.52     11.80 o 
  -5   4   1       63.81       55.99      1.18 o 
  -4   4   1      765.96      817.82     10.34 o 
  -3   4   1        0.61        0.19      0.27 o 
  -2   4   1      872.51      880.37     10.79 o 
  -1   4   1       24.26       22.44      0.60 o 
   0   4   1       39.08       23.52      0.65 o 
   1   4   1      933.11     1023.81     12.55 o 
   2   4   1      654.80      674.43      8.50 o 
   3   4   1       35.86       32.06      0.86 o 
   4   4   1        0.06        0.25      0.37 o 
   5   4   1       56.53       51.32      1.54 o 
   6   4   1        0.25        0.87      0.80 o 
   7   4   1       85.70       88.90      3.07 o 
   8   4   1        3.83        2.79      1.21 o 
  -9   5   1        4.53        4.36      1.13 o 
  -8   5   1        8.11        7.56      0.89 o 
  -7   5   1        1.57        0.68      0.59 o 
  -6   5   1       53.44       55.34      1.54 o 
  -5   5   1       98.33      102.99      1.83 o 
  -4   5   1      200.26      204.18      2.98 o 
  -3   5   1      213.12      225.24      3.17 o 
  -2   5   1     1634.47     1684.71     20.36 o 
  -1   5   1      427.82      396.65      5.19 o 
   0   5   1     2417.41     2541.74     30.50 o 
   1   5   1       71.74       78.79      1.46 o 
   2   5   1      329.51      344.93      5.64 o 
   3   5   1       95.82       97.47      1.78 o 
   4   5   1      250.74      231.02      4.12 o 
   5   5   1       19.30       20.21      1.41 o 
   6   5   1       48.28       45.32      2.11 o 
   7   5   1        6.59        9.17      2.90 o 
  -9   6   1        0.04       -0.82      1.21 o 
  -8   6   1       39.35       34.86      2.01 o 
  -7   6   1       32.29       32.01      1.27 o 
  -6   6   1       54.67       46.72      1.45 o 
  -5   6   1       14.55       15.97      0.85 o 
  -4   6   1       12.25       16.61      0.83 o 
  -3   6   1      163.21      157.02      2.62 o 
  -2   6   1     2341.76     2314.44     27.88 o 
  -1   6   1      285.62      280.93      4.59 o 
   0   6   1      193.82      201.88      3.01 o 
   1   6   1       58.53       62.11      1.50 o 
   2   6   1      107.66      110.61      2.00 o 
   3   6   1      228.55      231.33      3.52 o 
   4   6   1       71.78       63.81      1.83 o 
   5   6   1       20.08       22.07      1.48 o 
   6   6   1        4.15        3.47      2.07 o 
  -8   7   1        6.94        8.52      1.21 o 
  -7   7   1       24.52       29.75      1.94 o 
  -6   7   1       20.32       16.99      1.24 o 
  -5   7   1       80.84       72.40      2.39 o 
  -4   7   1       37.77       47.15      3.30 o 
  -3   7   1       97.50       90.80      2.48 o 
  -2   7   1       20.89       21.47      1.16 o 
  -1   7   1       51.62       43.87      1.12 o 
   0   7   1       44.39       46.43      1.18 o 
   1   7   1       10.26        9.14      0.64 o 
   2   7   1       10.60       11.28      0.69 o 
   3   7   1      105.08      105.86      2.44 o 
   4   7   1       63.87       65.62      1.89 o 
   5   7   1       68.62       75.52      2.77 o 
   6   7   1       10.12       15.86      1.56 o 
  -8   8   1       18.31       20.72      1.57 o 
  -7   8   1       30.12       37.53      1.91 o 
  -6   8   1        1.76        3.08      0.95 o 
  -5   8   1        7.84        7.84      1.17 o 
  -4   8   1      639.81      592.95     11.48 o 
  -3   8   1        7.60        8.44      1.12 o 
  -2   8   1      340.18      348.11     12.53 o 
  -1   8   1      103.97       98.91      5.13 o 
   0   8   1       16.51       15.86      0.94 o 
   1   8   1        9.23        9.67      0.73 o 
   2   8   1       15.47       15.50      1.30 o 
   3   8   1       30.34       29.76      1.31 o 
   4   8   1       18.86       19.32      1.48 o 
   5   8   1       71.64       95.07      3.28 o 
  -7   9   1        5.87        6.09      1.27 o 
  -6   9   1        0.39        0.02      1.27 o 
  -5   9   1        0.02        0.07      1.11 o 
  -4   9   1      114.97      114.59      6.40 o 
  -3   9   1       20.26       19.62      2.17 o 
  -2   9   1      110.16      107.86      3.17 o 
  -1   9   1       21.67       21.84      1.37 o 
   0   9   1       74.84       78.54      2.08 o 
   1   9   1       14.73       14.38      0.98 o 
   2   9   1        1.99        1.44      1.00 o 
   3   9   1        1.11        1.37      1.03 o 
   4   9   1        0.01       -1.24      1.57 o 
  -6  10   1       29.44       27.00      1.79 o 
  -5  10   1        0.74       -0.64      0.87 o 
  -4  10   1       31.20       28.83      1.71 o 
  -3  10   1       13.25       11.78      1.32 o 
  -2  10   1       14.70       13.56      1.29 o 
  -1  10   1        4.90        4.71      1.02 o 
   0  10   1       49.07       48.02      2.97 o 
   1  10   1        9.39       12.44      1.43 o 
   2  10   1       67.28       73.57      3.30 o 
  -4  11   1        0.39       -0.39      1.13 o 
  -3  11   1        3.84        2.56      1.07 o 
  -2  11   1        5.28        6.72      1.66 o 
  -1  11   1       11.90       16.90      1.49 o 
   0  11   1       76.83       93.97      3.18 o 
  -2 -11   2        0.15       -0.72      1.53 o 
  -1 -11   2        1.07        0.77      1.12 o 
   0 -11   2        0.66       -0.05      0.76 o 
   1 -11   2       42.40       41.11      2.41 o 
   2 -11   2       12.55       13.07      1.43 o 
   3 -11   2        1.79        2.83      1.13 o 
   4 -11   2       11.38       14.57      1.44 o 
  -3 -10   2        1.68        5.66      1.73 o 
  -2 -10   2       45.69       42.43      2.08 o 
  -1 -10   2       32.41       32.63      1.66 o 
   0 -10   2        2.56        2.11      1.09 o 
   1 -10   2       16.52       16.94      1.05 o 
   2 -10   2        3.12        1.20      2.19 o 
   3 -10   2       73.73       81.13      2.84 o 
   4 -10   2        6.32        7.74      1.25 o 
   5 -10   2        2.37        1.33      1.01 o 
   6 -10   2       10.38       16.65      3.15 o 
  -5  -9   2        2.72        4.35      3.98 o 
  -4  -9   2       25.97       30.20      1.85 o 
  -3  -9   2       13.54       14.40      1.38 o 
  -2  -9   2       57.83       52.13      2.18 o 
  -1  -9   2       48.35       44.88      1.55 o 
   0  -9   2      156.03      154.50      3.30 o 
   1  -9   2        1.71        1.90      0.70 o 
   2  -9   2       35.32       32.94      1.30 o 
   3  -9   2       62.86       61.43      1.78 o 
   4  -9   2       36.47       30.44      1.79 o 
   5  -9   2        1.97        1.13      0.85 o 
   6  -9   2       14.19       12.73      1.31 o 
   7  -9   2       34.14       33.45      1.92 o 
  -6  -8   2       87.10       91.74      3.24 o 
  -5  -8   2        0.02        0.55      1.11 o 
  -4  -8   2       28.46       26.51      1.64 o 
  -3  -8   2        0.11        0.23      0.91 o 
  -2  -8   2        3.03        2.77      0.68 o 
  -1  -8   2      424.19      400.06      6.51 o 
   0  -8   2       87.05       83.43      2.03 o 
   1  -8   2        3.19        3.69      0.65 o 
   2  -8   2      693.37      649.04      9.91 o 
   3  -8   2        6.76        6.23      0.75 o 
   4  -8   2        3.72        4.03      0.73 o 
   5  -8   2        1.95        0.06      0.83 o 
   6  -8   2        7.87       10.90      1.55 o 
   7  -8   2       33.36       36.69      1.90 o 
  -7  -7   2       15.31       14.75      1.53 o 
  -6  -7   2      170.43      164.92      3.61 o 
  -5  -7   2       60.62       56.86      4.37 o 
  -4  -7   2       50.06       50.75      2.07 o 
  -3  -7   2      165.36      168.97      3.29 o 
  -2  -7   2        4.78        9.77      0.65 o 
  -1  -7   2       15.90       16.69      0.88 o 
   0  -7   2       22.48       28.85      1.65 o 
   1  -7   2       94.98      101.82      2.20 o 
   2  -7   2      131.70      123.19      2.70 o 
   3  -7   2       81.65       84.03      1.98 o 
   4  -7   2       69.18       70.33      2.15 o 
   5  -7   2       11.92       10.83      0.81 o 
   6  -7   2       13.43       18.89      1.25 o 
   7  -7   2       83.17       87.08      3.77 o 
   8  -7   2       40.77       32.70      2.64 o 
  -7  -6   2        5.06        6.47      1.01 o 
  -6  -6   2       87.29       86.09      2.31 o 
  -5  -6   2      187.08      177.78      3.54 o 
  -4  -6   2      141.38      133.24      2.78 o 
  -3  -6   2      268.40      248.25      3.63 o 
  -2  -6   2      312.96      302.06      4.21 o 
  -1  -6   2        9.59        7.61      0.47 o 
   0  -6   2      135.08      126.46      1.99 o 
   1  -6   2       65.20       73.58      1.50 o 
   2  -6   2      106.95      115.36      2.15 o 
   3  -6   2        8.62        6.78      0.76 o 
   4  -6   2       60.16       60.08      1.56 o 
   5  -6   2        0.22       -0.28      0.53 o 
   6  -6   2       74.71       76.96      3.07 o 
   7  -6   2        0.30       -0.25      0.63 o 
   8  -6   2        5.69        9.30      2.92 o 
  -8  -5   2       15.68       13.72      1.66 o 
  -7  -5   2       13.97       14.52      1.06 o 
  -6  -5   2      353.69      330.12      5.77 o 
  -5  -5   2      411.42      391.03      8.88 o 
  -4  -5   2        0.16       -0.42      0.50 o 
  -3  -5   2       89.97       90.57      1.61 o 
  -2  -5   2       86.48       85.38      1.50 o 
  -1  -5   2      222.23      199.71      3.47 o 
   0  -5   2      239.44      227.64      3.13 o 
   1  -5   2       83.22      106.34      1.65 o 
   2  -5   2      272.71      256.81      4.79 o 
   3  -5   2      102.47       88.22      1.52 o 
   4  -5   2        0.17        0.62      0.37 o 
   5  -5   2      114.70      114.82      1.90 o 
   6  -5   2      580.05      535.11      7.16 o 
   7  -5   2       52.14       43.80      1.26 o 
   8  -5   2       25.48       24.99      1.22 o 
  -8  -4   2       25.69       26.66      1.36 o 
  -7  -4   2        4.46        3.47      0.74 o 
  -6  -4   2        2.78        3.85      0.76 o 
  -5  -4   2      185.79      184.43      3.48 o 
  -4  -4   2        2.52        2.32      0.51 o 
  -3  -4   2      137.32      119.00      1.86 o 
  -2  -4   2      355.08      339.32      4.45 o 
  -1  -4   2      466.97      451.19      5.72 o 
   0  -4   2      484.90      493.27      6.19 o 
   1  -4   2        1.99        6.50      0.78 o 
   2  -4   2      247.98      242.96      3.27 o 
   3  -4   2     1128.35     1222.35     14.89 o 
   4  -4   2     1175.00     1170.95     14.38 o 
   5  -4   2      175.07      168.22      2.63 o 
   6  -4   2      140.32      130.54      2.28 o 
   7  -4   2       65.99       65.28      2.30 o 
   8  -4   2        4.96        4.13      1.01 o 
   9  -4   2       33.40       37.68      2.64 o 
  -9  -3   2       45.35       47.29      2.97 o 
  -8  -3   2       19.48       22.86      1.25 o 
  -7  -3   2      344.40      339.53      5.87 o 
  -6  -3   2      147.34      137.97      2.87 o 
  -5  -3   2      116.65      106.56      2.27 o 
  -4  -3   2      206.46      200.84      3.47 o 
  -3  -3   2      201.17      198.10      2.75 o 
  -2  -3   2      398.29      364.74      4.66 o 
  -1  -3   2        0.33        1.40      0.52 o 
   0  -3   2      860.38      889.77     12.69 o 
   1  -3   2      987.27     1009.27     12.25 o 
   2  -3   2      757.23      797.25      9.76 o 
   3  -3   2      399.28      444.22      5.85 o 
   4  -3   2        9.27       10.83      0.51 o 
   5  -3   2        0.02       -0.32      0.32 o 
   6  -3   2        1.86        0.59      0.43 o 
   7  -3   2       69.34       65.47      2.98 o 
   8  -3   2        0.04        0.31      0.81 o 
   9  -3   2       56.89       70.11      5.01 o 
  -9  -2   2      151.71      154.67      4.43 o 
  -8  -2   2       29.73       31.89      1.40 o 
  -7  -2   2       43.04       49.07      1.59 o 
  -6  -2   2       70.21       66.73      1.74 o 
  -5  -2   2       93.26       84.48      1.88 o 
  -4  -2   2      145.18      146.56      3.26 o 
  -3  -2   2      180.57      148.12      2.54 o 
  -2  -2   2      904.90      826.45     17.65 o 
  -1  -2   2     2304.98     2373.81     28.24 o 
   0  -2   2        6.25       20.91      0.55 o 
   1  -2   2      156.53      182.96      2.75 o 
   2  -2   2     2010.78     2071.29     24.72 o 
   3  -2   2      425.32      450.51      5.71 o 
   4  -2   2      135.72      133.01      2.05 o 
   5  -2   2       48.69       51.62      1.12 o 
   6  -2   2       31.54       27.88      1.11 o 
   7  -2   2        3.22        3.22      0.82 o 
   8  -2   2        0.21        0.52      1.17 o 
   9  -2   2        3.93        8.06      1.29 o 
  -9  -1   2        7.66       11.14      1.21 o 
  -8  -1   2       59.66       56.21      1.77 o 
  -7  -1   2        0.32       -0.51      0.51 o 
  -6  -1   2        1.66        1.90      0.52 o 
  -5  -1   2        2.08        3.11      0.60 o 
  -4  -1   2       13.64       15.97      0.83 o 
  -3  -1   2     1468.18     1418.21     19.79 o 
  -2  -1   2     1638.32     1551.13     25.08 o 
  -1  -1   2       39.11       33.39      0.56 o 
   0  -1   2    10166.70     9934.85    232.62 o 
   1  -1   2     3607.36     3725.47     44.25 o 
   2  -1   2      791.57      752.69     11.69 o 
   3  -1   2      162.16      198.28      3.14 o 
   4  -1   2       17.30       22.72      0.64 o 
   5  -1   2       48.12       51.91      1.11 o 
   6  -1   2       52.79       44.73      1.16 o 
   7  -1   2        4.92        2.81      1.16 o 
   8  -1   2       31.99       29.06      1.67 o 
   9  -1   2       17.41       12.79      1.53 o 
 -10   0   2        8.08        8.47      1.46 o 
  -9   0   2       40.14       37.97      1.96 o 
  -8   0   2       27.49       24.49      1.28 o 
  -7   0   2      264.49      251.89      4.43 o 
  -6   0   2        0.81        0.43      0.46 o 
  -5   0   2      404.22      409.58      5.35 o 
  -4   0   2     1071.12     1049.35     16.86 o 
  -3   0   2      378.51      364.09      4.61 o 
  -2   0   2     1907.29     2006.96     27.63 o 
  -1   0   2      976.07     1039.52     17.84 o 
   0   0   2     2220.60     2378.10     28.40 o 
   1   0   2     1191.41     1189.68     20.18 o 
   2   0   2     3252.86     3282.22     39.00 o 
   3   0   2     1509.62     1533.36     18.47 o 
   4   0   2        3.50        2.03      0.60 o 
   5   0   2       61.74       67.17      1.32 o 
   6   0   2      284.66      271.17      5.82 o 
   7   0   2        0.25       -0.55      0.85 o 
   8   0   2       85.34       87.68      4.21 o 
   9   0   2      131.44      143.85      4.24 o 
 -10   1   2        0.34       -1.31      1.34 o 
  -9   1   2       10.72       10.15      0.95 o 
  -8   1   2       24.67       25.79      1.80 o 
  -7   1   2      359.02      337.26      5.95 o 
  -6   1   2       67.15       68.99      1.36 o 
  -5   1   2      826.87      817.91     10.17 o 
  -4   1   2      212.17      265.50      4.38 o 
  -3   1   2     1482.77     1477.97     17.75 o 
  -2   1   2     5501.20     5744.24     68.12 o 
  -1   1   2      666.71      687.58      9.62 o 
   0   1   2      475.94      529.65      6.46 o 
   1   1   2     2978.49     3010.76     32.03 o 
   2   1   2      199.27      171.28      2.35 o 
   3   1   2       22.94       20.40      0.58 o 
   4   1   2      899.57      921.96     11.41 o 
   5   1   2        6.01        3.23      0.65 o 
   6   1   2       87.95       76.22      2.46 o 
   7   1   2        1.01        0.23      0.80 o 
   8   1   2      122.49      128.78      3.84 o 
 -10   2   2        0.87       -0.01      1.26 o 
  -9   2   2        1.59        1.67      0.86 o 
  -8   2   2      165.93      173.70      3.44 o 
  -7   2   2      897.57      890.79     13.14 o 
  -6   2   2       10.60        8.03      0.71 o 
  -5   2   2       60.03       78.67      1.41 o 
  -4   2   2      526.57      544.27      6.85 o 
  -3   2   2     1624.93     1658.74     20.27 o 
  -2   2   2      916.85      864.55     10.54 o 
  -1   2   2      461.63      453.28      5.61 o 
   0   2   2       77.57      102.28      1.78 o 
   1   2   2      546.93      583.37      8.52 o 
   2   2   2      172.43      125.68      1.86 o 
   3   2   2      331.71      350.75      4.62 o 
   4   2   2      497.40      520.20      6.72 o 
   5   2   2       49.00       46.10      1.33 o 
   6   2   2        4.83        4.61      0.95 o 
   7   2   2        3.91        3.64      1.24 o 
   8   2   2        3.06        2.78      1.44 o 
 -10   3   2       28.14       35.37      3.69 o 
  -9   3   2        4.70        2.32      0.96 o 
  -8   3   2        0.34       -0.24      0.83 o 
  -7   3   2        0.83        1.08      0.49 o 
  -6   3   2        9.43        8.79      0.57 o 
  -5   3   2      149.41      143.73      2.23 o 
  -4   3   2       17.61       24.52      0.66 o 
  -3   3   2     4059.65     4041.30     48.03 o 
  -2   3   2       20.62       17.21      0.95 o 
  -1   3   2      542.19      555.07      6.89 o 
   0   3   2      235.66      287.29      3.76 o 
   1   3   2     2152.86     2030.96     24.36 o 
   2   3   2     3160.04     3303.31     55.81 o 
   3   3   2      259.16      283.13      4.19 o 
   4   3   2      435.93      452.37      5.99 o 
   5   3   2       53.19       54.20      2.03 o 
   6   3   2        0.61       -0.68      0.86 o 
   7   3   2        8.07        6.86      1.19 o 
   8   3   2       21.98       21.56      1.69 o 
  -9   4   2       39.18       48.63      2.08 o 
  -8   4   2       49.89       50.68      2.02 o 
  -7   4   2      214.51      205.74      3.91 o 
  -6   4   2       85.45       79.96      1.73 o 
  -5   4   2       26.90       30.28      0.82 o 
  -4   4   2       33.85       43.94      0.95 o 
  -3   4   2       75.85       74.03      1.27 o 
  -2   4   2      458.34      478.05      6.08 o 
  -1   4   2     2104.98     2167.02     25.98 o 
   0   4   2     1246.42     1362.30     16.54 o 
   1   4   2     1265.62     1180.59     14.44 o 
   2   4   2        7.73        8.11      0.93 o 
   3   4   2       49.95       52.16      1.15 o 
   4   4   2       22.71       23.63      0.80 o 
   5   4   2       10.64       11.36      1.14 o 
   6   4   2       77.34       74.02      2.66 o 
   7   4   2        1.57        1.50      1.05 o 
  -9   5   2       30.23       34.04      1.83 o 
  -8   5   2       23.49       23.45      1.48 o 
  -6   5   2       36.27       34.27      1.22 o 
  -5   5   2      542.23      540.14      8.25 o 
  -4   5   2       64.62       67.23      1.61 o 
  -3   5   2      654.97      617.17      7.82 o 
  -2   5   2      190.60      216.68      4.54 o 
  -1   5   2        2.60        4.12      0.96 o 
   0   5   2      162.58      197.40      2.90 o 
   1   5   2       30.01       26.91      0.82 o 
   2   5   2      319.46      316.71      4.42 o 
   3   5   2      125.31      127.23      2.19 o 
   4   5   2      114.46      116.53      3.60 o 
   5   5   2        3.50        5.48      1.08 o 
   6   5   2        2.34        1.93      1.27 o 
   7   5   2       10.89       14.69      1.58 o 
  -9   6   2        3.53        1.63      1.63 o 
  -8   6   2        0.12       -0.40      1.01 o 
  -7   6   2        0.24       -0.08      0.65 o 
  -6   6   2       17.94       17.94      1.16 o 
  -5   6   2      195.38      188.09      3.49 o 
  -4   6   2      108.55      104.73      2.23 o 
  -3   6   2      560.16      556.38      8.42 o 
  -2   6   2       22.71       25.86      0.79 o 
  -1   6   2      345.24      336.96      4.62 o 
   0   6   2       12.46       11.96      0.60 o 
   1   6   2       60.47       50.92      1.35 o 
   2   6   2      299.61      281.74      4.11 o 
   3   6   2       21.85       28.46      1.45 o 
   4   6   2        7.36        7.01      1.08 o 
   5   6   2       16.19       12.53      1.22 o 
   6   6   2        0.26        0.36      0.97 o 
  -8   7   2        0.08        1.01      0.91 o 
  -7   7   2       36.53       36.84      2.90 o 
  -6   7   2       21.61       14.93      1.18 o 
  -5   7   2      198.64      183.46      3.51 o 
  -4   7   2      123.72      113.65      2.45 o 
  -3   7   2       61.44       56.03      1.88 o 
  -2   7   2      112.50      108.94      2.34 o 
  -1   7   2      674.79      670.25      8.68 o 
   0   7   2      102.27       93.69      2.97 o 
   1   7   2      211.40      211.61      3.31 o 
   2   7   2      151.61      144.64      2.55 o 
   3   7   2        3.03        2.02      0.67 o 
   4   7   2       20.38       21.68      1.48 o 
   5   7   2       12.44       13.03      1.43 o 
  -8   8   2        4.35        2.15      1.14 o 
  -7   8   2        9.06        8.87      1.25 o 
  -6   8   2        3.57        5.65      1.06 o 
  -5   8   2       19.62       17.64      1.33 o 
  -4   8   2       39.90       39.36      4.60 o 
  -3   8   2       17.74       17.59      1.27 o 
  -2   8   2       28.19       24.85      1.44 o 
  -1   8   2      381.21      373.85      7.66 o 
   0   8   2      128.32      122.41      2.27 o 
   1   8   2        3.97        7.27      1.39 o 
   2   8   2       36.80       28.64      1.06 o 
   3   8   2       20.05       24.33      1.53 o 
   4   8   2       46.09       49.65      2.43 o 
  -7   9   2       53.56       55.42      2.46 o 
  -6   9   2      124.47      125.23      6.69 o 
  -5   9   2        5.55        7.39      2.06 o 
  -4   9   2        9.90        8.25      1.16 o 
  -3   9   2       61.24       62.70      2.39 o 
  -2   9   2       25.44       26.80      1.59 o 
  -1   9   2       56.60       57.89      2.61 o 
   0   9   2        4.31        4.77      2.14 o 
   1   9   2       67.59       67.71      2.42 o 
   2   9   2        9.41        6.60      1.22 o 
   3   9   2        0.47        0.88      1.50 o 
  -6  10   2        4.19        4.36      2.06 o 
  -5  10   2        1.42       -0.38      0.96 o 
  -4  10   2       13.95       18.37      2.92 o 
  -3  10   2       86.80       86.66      5.29 o 
  -2  10   2       20.08       22.97      1.55 o 
  -1  10   2        0.55        0.31      1.34 o 
   0  10   2        0.42       -0.10      0.92 o 
   1  10   2        0.09       -0.86      1.06 o 
  -3  11   2        1.03       -0.48      1.26 o 
  -2  11   2        8.83       11.47      1.53 o 
  -1  11   2       38.76       46.33      2.22 o 
  -2 -11   3        8.17        9.71      1.45 o 
  -1 -11   3       39.88       39.75      2.11 o 
   0 -11   3        5.31        2.51      0.87 o 
   1 -11   3       10.58       12.82      1.10 o 
   2 -11   3        0.13       -0.89      0.95 o 
   3 -11   3       36.78       38.10      2.37 o 
   4 -11   3       13.41       14.17      1.43 o 
  -4 -10   3       13.54       16.91      1.62 o 
  -3 -10   3        8.28        4.66      1.27 o 
  -2 -10   3        5.92        3.60      1.16 o 
  -1 -10   3       16.16       17.61      1.13 o 
   0 -10   3        0.64        0.53      0.66 o 
   1 -10   3       81.76       78.31      2.17 o 
   2 -10   3       19.92       22.56      2.02 o 
   3 -10   3       43.37       44.02      2.41 o 
   4 -10   3       12.47       11.84      1.48 o 
   5 -10   3       16.56       19.59      3.05 o 
   6 -10   3        5.96        9.87      1.48 o 
  -5  -9   3        6.69        8.71      1.42 o 
  -4  -9   3       58.18       58.20      2.50 o 
  -3  -9   3       89.81       87.13      3.00 o 
  -2  -9   3       39.37       32.80      2.09 o 
  -1  -9   3       48.81       52.83      1.68 o 
   0  -9   3        6.86        8.38      0.92 o 
   1  -9   3       16.27       14.79      0.98 o 
   2  -9   3       54.70       53.98      2.05 o 
   3  -9   3       15.54       15.67      0.99 o 
   4  -9   3      124.44      125.77      2.89 o 
   5  -9   3        0.00       -0.98      1.01 o 
   6  -9   3       32.61       36.61      4.16 o 
  -6  -8   3        4.26        5.15      1.33 o 
  -5  -8   3        1.05        1.91      1.02 o 
  -4  -8   3       28.39       27.21      1.67 o 
  -3  -8   3        8.57       11.39      1.29 o 
  -2  -8   3       42.44       36.85      1.33 o 
  -1  -8   3      314.39      313.04      5.34 o 
   0  -8   3        1.13        1.87      0.61 o 
   1  -8   3      333.28      333.83      5.59 o 
   2  -8   3      121.77      121.90      3.71 o 
   3  -8   3      158.96      156.67      3.18 o 
   4  -8   3       75.13       69.52      1.90 o 
   5  -8   3        0.22       -0.12      0.73 o 
   6  -8   3       14.64       16.56      1.57 o 
   7  -8   3        0.74        0.86      1.04 o 
  -7  -7   3        3.75        7.65      1.07 o 
  -6  -7   3        0.11       -1.11      1.11 o 
  -5  -7   3       55.72       55.65      1.79 o 
  -4  -7   3       30.06       29.15      1.22 o 
  -3  -7   3      254.82      237.15      4.24 o 
  -2  -7   3      367.06      379.47      6.12 o 
  -1  -7   3       12.52       13.99      1.55 o 
   0  -7   3        2.87        1.08      0.49 o 
   1  -7   3       16.62       14.09      0.82 o 
   2  -7   3       36.25       34.71      1.19 o 
   3  -7   3      340.37      298.13      5.66 o 
   4  -7   3        0.22       -0.60      0.60 o 
   5  -7   3      109.85      100.65      2.34 o 
   6  -7   3       33.98       30.61      1.30 o 
   7  -7   3       21.02       20.87      1.19 o 
   8  -7   3       52.17       50.48      3.16 o 
  -7  -6   3       22.26       22.62      1.28 o 
  -6  -6   3       34.81       30.23      1.36 o 
  -5  -6   3        5.62        5.74      0.83 o 
  -4  -6   3        0.67        0.43      0.67 o 
  -3  -6   3      144.69      139.12      2.29 o 
  -2  -6   3      346.91      360.70      4.88 o 
  -1  -6   3        9.12       10.37      0.48 o 
   0  -6   3       36.88       26.66      0.66 o 
   1  -6   3       19.97       24.85      0.93 o 
   2  -6   3      163.37      174.02      3.53 o 
   3  -6   3       22.53       27.50      1.47 o 
   4  -6   3       27.33       23.68      1.00 o 
   5  -6   3      334.37      323.22      6.38 o 
   6  -6   3       53.93       51.59      1.59 o 
   7  -6   3       46.91       49.35      1.65 o 
   8  -6   3       14.00       16.13      1.96 o 
  -8  -5   3        0.89        0.49      0.82 o 
  -7  -5   3        2.75        3.30      0.78 o 
  -6  -5   3       28.41       30.99      1.35 o 
  -5  -5   3      693.24      640.11      9.84 o 
  -4  -5   3     1476.80     1487.54     21.24 o 
  -3  -5   3        3.96        2.74      0.39 o 
  -2  -5   3        2.86        5.32      0.42 o 
  -1  -5   3       73.74       87.20      1.46 o 
   0  -5   3       18.73       15.91      0.68 o 
   1  -5   3       30.46       35.96      1.40 o 
   2  -5   3       93.09      111.49      1.74 o 
   3  -5   3      465.81      464.21      6.05 o 
   4  -5   3       89.34      102.91      1.81 o 
   5  -5   3      240.59      229.73      3.44 o 
   6  -5   3       63.82       58.02      1.42 o 
   7  -5   3        6.45        7.86      3.07 o 
   8  -5   3        7.00        7.55      3.83 o 
  -9  -4   3       26.35       25.81      1.97 o 
  -8  -4   3       15.73       18.62      1.20 o 
  -7  -4   3       47.66       50.56      1.70 o 
  -6  -4   3      212.55      210.77      6.03 o 
  -5  -4   3      984.97      969.52     14.25 o 
  -4  -4   3      440.26      417.15      6.53 o 
  -3  -4   3       17.48       15.69      0.52 o 
  -2  -4   3        9.34       12.34      0.46 o 
  -1  -4   3      517.37      595.15      9.25 o 
   0  -4   3      245.95      230.52      3.92 o 
   1  -4   3      824.18      828.97     11.86 o 
   2  -4   3       69.12       95.17      1.51 o 
   3  -4   3      235.49      238.18      3.89 o 
   4  -4   3       10.90       15.83      0.63 o 
   5  -4   3        4.02        4.19      0.52 o 
   6  -4   3        1.12       -0.02      0.54 o 
   7  -4   3      231.74      232.25      4.26 o 
   8  -4   3        2.63        3.86      1.52 o 
  -9  -3   3       22.98       28.23      1.46 o 
  -8  -3   3      181.39      186.51      3.88 o 
  -7  -3   3      107.43       98.34      2.42 o 
  -6  -3   3        8.85        7.80      0.80 o 
  -5  -3   3      263.82      267.10      4.53 o 
  -4  -3   3       17.25       10.69      0.62 o 
  -3  -3   3       62.48       64.52      1.11 o 
  -2  -3   3      177.56      158.82      2.23 o 
  -1  -3   3     1044.92     1003.10     12.15 o 
   0  -3   3      671.57      608.53      8.72 o 
   1  -3   3      150.45      127.84      2.12 o 
   2  -3   3      228.26      224.30      3.03 o 
   3  -3   3      344.52      306.50      4.17 o 
   4  -3   3       66.86       75.32      1.73 o 
   5  -3   3      103.94      113.70      1.96 o 
   6  -3   3      186.14      185.90      2.95 o 
   7  -3   3      110.95      108.12      2.47 o 
   8  -3   3       35.65       31.89      2.09 o 
   9  -3   3        0.17        0.00      1.21 o 
  -9  -2   3      174.06      164.53      3.64 o 
  -8  -2   3      392.89      373.83      8.92 o 
  -7  -2   3      105.75      109.11      2.53 o 
  -6  -2   3       92.49       84.50      2.02 o 
  -5  -2   3       54.23       47.08      1.32 o 
  -4  -2   3       16.93       31.81      0.98 o 
  -3  -2   3     1983.81     2046.29     28.41 o 
  -2  -2   3      666.33      712.78     14.63 o 
  -1  -2   3      415.65      494.91      6.10 o 
   0  -2   3     2130.36     2125.11     40.28 o 
   1  -2   3      526.78      566.03     10.35 o 
   2  -2   3        4.57        4.33      0.41 o 
   3  -2   3      161.88      160.38      2.32 o 
   4  -2   3      391.61      406.31      5.33 o 
   5  -2   3       64.89       62.09      1.27 o 
   6  -2   3        0.45       -0.39      0.48 o 
   7  -2   3      128.79      117.74      5.69 o 
   8  -2   3      100.79       94.87      3.07 o 
   9  -2   3        7.02        9.79      1.45 o 
  -9  -1   3        0.28        0.28      0.68 o 
  -8  -1   3      434.84      404.16     10.46 o 
  -7  -1   3      158.50      148.96      4.43 o 
  -6  -1   3      381.54      365.60      5.91 o 
  -5  -1   3       28.67       46.76      1.27 o 
  -4  -1   3       51.09       38.39      1.05 o 
  -3  -1   3       81.26       74.70      1.19 o 
  -2  -1   3      143.61      147.68      2.01 o 
  -1  -1   3     5497.86     5410.44     64.07 o 
   0  -1   3     5768.61     6044.55     71.75 o 
   1  -1   3     1404.15     1528.50     18.30 o 
   2  -1   3        4.60        3.36      0.25 o 
   3  -1   3        3.81        9.97      0.94 o 
   4  -1   3      603.98      655.52      8.27 o 
   5  -1   3      139.58      123.96      2.39 o 
   6  -1   3        3.53        4.46      0.93 o 
   7  -1   3       71.27       61.17      2.24 o 
   8  -1   3       41.39       42.07      1.98 o 
 -10   0   3       18.61       15.33      1.72 o 
  -9   0   3        0.52        0.33      0.90 o 
  -8   0   3      129.62      129.05      2.86 o 
  -7   0   3       90.73       95.67      2.21 o 
  -6   0   3      406.06      411.95      6.90 o 
  -5   0   3      270.10      278.49      4.34 o 
  -4   0   3      220.67      223.85      3.05 o 
  -3   0   3      172.46      163.55      2.26 o 
  -2   0   3     3979.28     4171.44     70.34 o 
  -1   0   3      162.75      169.83      2.23 o 
   0   0   3      319.60      384.88      4.78 o 
   1   0   3      128.94      119.32      2.00 o 
   2   0   3        9.39        4.80      0.25 o 
   3   0   3      135.57      145.01      2.12 o 
   4   0   3      154.31      162.99      2.43 o 
   5   0   3        1.38        2.96      0.62 o 
   6   0   3      151.51      155.15      3.89 o 
   7   0   3       18.15       14.15      1.60 o 
   8   0   3        0.00       -0.66      0.95 o 
 -10   1   3       86.94       98.62      3.85 o 
  -9   1   3       25.58       23.00      1.22 o 
  -8   1   3        5.08        3.59      0.75 o 
  -7   1   3      139.79      146.16      2.94 o 
  -6   1   3       63.07       64.82      1.30 o 
  -5   1   3      105.06       98.19      1.64 o 
  -4   1   3      161.15      157.52      2.27 o 
  -3   1   3     2382.03     2503.62     42.50 o 
  -2   1   3      251.35      180.32      2.39 o 
  -1   1   3     2617.70     2525.85     30.05 o 
   0   1   3     1712.76     1704.28     20.37 o 
   1   1   3      635.69      644.11      7.92 o 
   2   1   3       54.23       73.48      1.56 o 
   3   1   3     1487.16     1496.03     21.09 o 
   4   1   3       73.96       86.80      1.53 o 
   5   1   3       65.27       68.41      1.70 o 
   6   1   3       23.71       23.26      1.39 o 
   7   1   3       61.36       60.77      2.45 o 
   8   1   3        0.67       -0.65      1.01 o 
 -10   2   3       27.05       28.07      1.74 o 
  -9   2   3       49.55       47.83      2.08 o 
  -8   2   3        5.04        6.31      1.07 o 
  -7   2   3        3.53        4.78      1.10 o 
  -6   2   3      401.27      391.93      5.26 o 
  -5   2   3      153.53      152.69      2.31 o 
  -4   2   3       97.64      114.67      1.77 o 
  -3   2   3     1185.96     1178.25     14.28 o 
  -2   2   3     1146.90     1275.65     17.80 o 
  -1   2   3       71.18       54.97      0.91 o 
   0   2   3     1462.35     1498.78     18.00 o 
   1   2   3     1122.07     1247.87     15.09 o 
   2   2   3      521.35      527.94      6.68 o 
   3   2   3      162.30      162.16      3.20 o 
   4   2   3       78.96       88.85      2.08 o 
   5   2   3       17.15       18.17      1.15 o 
   6   2   3        0.10       -0.68      0.68 o 
   7   2   3      130.48      131.99      3.84 o 
   8   2   3        3.81        3.70      1.60 o 
 -10   3   3       18.90       23.48      2.69 o 
  -9   3   3       97.60       87.38      2.89 o 
  -8   3   3        1.65        1.27      0.82 o 
  -7   3   3      296.62      283.10     10.60 o 
  -6   3   3      695.78      665.19      8.52 o 
  -5   3   3      223.59      228.67      3.25 o 
  -4   3   3      553.59      623.82      7.83 o 
  -3   3   3        1.52        0.37      0.31 o 
  -2   3   3      575.22      550.24      8.02 o 
  -1   3   3      126.93      115.40      1.72 o 
   0   3   3     1541.76     1607.25     23.70 o 
   1   3   3        4.54        4.72      0.38 o 
   2   3   3       14.36       15.68      0.57 o 
   3   3   3       39.23       38.20      0.94 o 
   4   3   3       85.56       82.36      2.07 o 
   5   3   3       15.41       11.94      1.06 o 
   6   3   3        0.81        1.45      0.87 o 
   7   3   3       34.88       39.76      3.44 o 
 -10   4   3       25.08       28.45      1.87 o 
  -9   4   3       14.95       15.93      1.45 o 
  -8   4   3       57.53       57.76      2.17 o 
  -7   4   3        0.35        0.56      0.57 o 
  -6   4   3       69.54       73.48      2.97 o 
  -5   4   3       90.38       76.67      2.35 o 
  -4   4   3      205.15      202.90      2.89 o 
  -3   4   3       26.90       11.99      0.62 o 
  -2   4   3     2555.79     2584.54     30.92 o 
  -1   4   3        8.68        6.66      0.41 o 
   0   4   3      220.53      239.23      3.32 o 
   1   4   3      361.13      391.48      5.18 o 
   2   4   3      170.93      164.49      3.32 o 
   3   4   3        0.17        0.26      0.38 o 
   4   4   3       25.98       20.56      0.96 o 
   5   4   3      526.53      493.93      9.89 o 
   6   4   3        2.33        2.57      0.97 o 
   7   4   3        5.41        8.49      1.47 o 
  -9   5   3       55.86       53.36      3.43 o 
  -8   5   3        0.00       -0.56      0.60 o 
  -7   5   3       85.95       86.51      2.15 o 
  -6   5   3       27.24       23.25      1.05 o 
  -5   5   3        6.34        7.14      0.69 o 
  -4   5   3      632.02      638.35      9.56 o 
  -3   5   3      109.42      115.77      2.29 o 
  -2   5   3      596.16      595.54      7.58 o 
  -1   5   3       11.12       11.56      0.54 o 
   0   5   3      403.69      418.18      5.56 o 
   1   5   3        8.30        7.49      0.55 o 
   2   5   3      172.83      144.05      2.38 o 
   3   5   3       56.61       55.24      1.30 o 
   4   5   3       37.04       33.96      2.64 o 
   5   5   3       13.39       15.44      3.23 o 
   6   5   3        2.45        1.69      1.31 o 
  -9   6   3       60.34       75.52      4.01 o 
  -8   6   3       48.61       56.22      1.79 o 
  -7   6   3      119.36      121.80      2.74 o 
  -6   6   3       30.06       23.01      1.68 o 
  -5   6   3        0.01       -0.34      0.62 o 
  -4   6   3       14.03       12.00      0.81 o 
  -3   6   3       14.58       12.59      0.78 o 
  -2   6   3      504.66      486.60      7.51 o 
  -1   6   3      193.87      188.83      2.89 o 
   0   6   3      235.76      244.35      3.60 o 
   1   6   3        0.93        0.41      0.43 o 
   2   6   3       96.18       92.96      1.84 o 
   3   6   3        1.69        2.39      0.62 o 
   4   6   3        7.24        8.29      1.91 o 
   5   6   3       50.33       55.33      2.35 o 
   6   6   3       35.36       40.10      2.19 o 
  -8   7   3        1.91        0.64      1.06 o 
  -7   7   3        7.52        8.23      1.12 o 
  -6   7   3        9.28        8.39      0.86 o 
  -5   7   3      111.43      107.49      2.44 o 
  -4   7   3      228.00      218.20      4.01 o 
  -3   7   3      440.57      441.89      7.04 o 
  -2   7   3        9.74        7.73      1.01 o 
  -1   7   3      395.63      402.46      6.48 o 
   0   7   3        0.96        1.71      0.51 o 
   1   7   3       71.45       68.95      1.57 o 
   2   7   3       21.82       16.54      0.83 o 
   3   7   3      101.81       90.49      2.89 o 
   4   7   3       12.64       12.17      1.35 o 
   5   7   3        8.87       13.55      1.50 o 
  -8   8   3        4.56        3.71      1.27 o 
  -7   8   3       17.40       19.77      1.46 o 
  -6   8   3        0.04        0.72      1.17 o 
  -5   8   3       18.73       20.12      1.55 o 
  -4   8   3       78.21       71.24      2.49 o 
  -3   8   3       24.08       21.73      1.42 o 
  -2   8   3      118.19      108.64      2.47 o 
  -1   8   3       70.86       72.09      2.57 o 
   0   8   3       77.20       76.63      2.97 o 
   1   8   3       27.81       29.49      1.06 o 
   2   8   3       18.76       17.16      1.25 o 
   3   8   3      110.14      104.02      4.03 o 
   4   8   3        3.86        2.94      1.35 o 
  -7   9   3        3.57        1.40      1.09 o 
  -6   9   3       14.54       11.97      1.38 o 
  -5   9   3        9.18       11.72      1.17 o 
  -4   9   3       47.23       41.15      1.96 o 
  -3   9   3       49.36       45.13      2.02 o 
  -2   9   3      100.43      102.24      3.17 o 
  -1   9   3       11.65        8.64      1.27 o 
   0   9   3       64.56       75.52      2.59 o 
   1   9   3        8.53        9.34      1.34 o 
   3   9   3        4.52        4.14      1.89 o 
  -5  10   3       16.61       16.41      1.45 o 
  -4  10   3        0.75       -0.34      1.88 o 
  -3  10   3        8.29        8.93      1.91 o 
  -2  10   3        4.44        4.68      1.58 o 
  -1  10   3       18.33       18.20      1.44 o 
   0  10   3       25.84       24.97      2.53 o 
   1  10   3        8.56       10.80      2.06 o 
  -2 -11   4        4.61        6.48      1.36 o 
  -1 -11   4       19.91       16.47      1.45 o 
   0 -11   4       32.39       33.25      1.49 o 
   1 -11   4        6.79        6.83      1.03 o 
   2 -11   4        2.04        1.44      1.30 o 
   3 -11   4        0.16        0.59      1.00 o 
   4 -11   4        7.44        7.12      1.37 o 
  -4 -10   4        2.20        1.99      1.23 o 
  -3 -10   4        0.00       -0.82      0.92 o 
  -2 -10   4       23.84       20.08      1.57 o 
  -1 -10   4        1.82        2.91      0.79 o 
   0 -10   4      121.03      114.96      2.75 o 
   1 -10   4       78.20       86.12      2.32 o 
   2 -10   4        4.64        4.20      0.85 o 
   3 -10   4        5.60        5.03      1.62 o 
   4 -10   4       62.81       65.80      3.92 o 
   5 -10   4       21.24       21.47      1.59 o 
  -5  -9   4        3.68        4.78      1.73 o 
  -4  -9   4        3.16        3.57      1.93 o 
  -3  -9   4       10.26       11.56      1.45 o 
  -2  -9   4       22.96       26.12      1.59 o 
  -1  -9   4      137.32      135.63      2.96 o 
   0  -9   4      264.51      258.27      4.69 o 
   1  -9   4      170.23      168.63      3.43 o 
   2  -9   4       13.11       12.15      1.10 o 
   3  -9   4       14.24       15.30      1.00 o 
   4  -9   4      120.59      129.83      2.96 o 
   5  -9   4        1.49        0.53      0.74 o 
   6  -9   4       27.86       28.27      1.78 o 
  -6  -8   4       24.43       20.52      3.90 o 
  -5  -8   4       20.62       22.68      1.63 o 
  -4  -8   4        4.48        5.37      1.40 o 
  -3  -8   4        0.92        0.30      0.78 o 
  -2  -8   4        4.42        4.98      0.76 o 
  -1  -8   4        1.43        0.26      0.60 o 
   0  -8   4        2.56        2.74      0.92 o 
   1  -8   4       20.74       22.73      1.15 o 
   2  -8   4       13.67       12.64      1.73 o 
   3  -8   4      109.67       98.52      2.33 o 
   4  -8   4       29.95       26.82      1.19 o 
   5  -8   4       32.40       32.52      1.37 o 
   6  -8   4       21.45       25.72      1.29 o 
   7  -8   4       64.29       73.77      3.85 o 
  -7  -7   4       18.14       16.51      1.25 o 
  -6  -7   4       19.00       22.57      1.93 o 
  -5  -7   4        7.82        5.04      0.84 o 
  -4  -7   4      134.07      141.02      3.25 o 
  -3  -7   4      356.59      309.13      6.87 o 
  -2  -7   4       72.61       69.82      1.75 o 
  -1  -7   4        5.94        7.13      0.81 o 
   0  -7   4       61.24       61.21      2.35 o 
   1  -7   4       35.69       38.69      1.25 o 
   2  -7   4      232.66      226.41      4.04 o 
   3  -7   4       63.15       67.81      2.31 o 
   4  -7   4      248.94      224.41      4.11 o 
   5  -7   4        0.08       -0.47      0.60 o 
   6  -7   4       46.06       45.93      1.91 o 
   7  -7   4       24.16       25.39      1.65 o 
  -8  -6   4        4.58        9.67      1.19 o 
  -7  -6   4        1.33        2.02      0.98 o 
  -6  -6   4       17.79       13.17      1.00 o 
  -5  -6   4      449.98      421.46      6.96 o 
  -4  -6   4       65.69       65.92      1.77 o 
  -3  -6   4      139.22      134.50      2.22 o 
  -2  -6   4        0.04       -0.21      0.33 o 
  -1  -6   4       52.98       48.22      1.01 o 
   0  -6   4      159.67      166.19      5.04 o 
   1  -6   4      164.70      184.15      3.29 o 
   2  -6   4      241.57      239.64      6.09 o 
   3  -6   4      226.26      232.75      4.06 o 
   4  -6   4      330.59      303.85      5.11 o 
   5  -6   4        6.30        5.98      0.80 o 
   6  -6   4      121.16      122.48      2.75 o 
   7  -6   4        1.50        3.86      1.04 o 
   8  -6   4        2.08        2.90      1.70 o 
  -8  -5   4       28.77       32.01      1.82 o 
  -7  -5   4        0.09       -0.61      0.61 o 
  -6  -5   4        4.81        7.53      0.92 o 
  -5  -5   4       99.91       83.02      2.08 o 
  -4  -5   4       11.36       10.23      1.40 o 
  -3  -5   4       19.61       19.87      1.06 o 
  -2  -5   4        9.71       19.73      0.62 o 
  -1  -5   4      430.82      436.71      5.65 o 
   0  -5   4      130.78      132.40      2.45 o 
   1  -5   4      158.66      165.50      3.74 o 
   2  -5   4       18.70       12.23      0.44 o 
   3  -5   4      795.08      846.20     10.94 o 
   4  -5   4      386.15      380.78      5.19 o 
   5  -5   4        0.35        1.29      0.59 o 
   6  -5   4      416.98      387.25      7.87 o 
   7  -5   4        0.94        0.10      0.85 o 
   8  -5   4        6.41        8.11      1.62 o 
  -9  -4   4       41.14       46.18      1.89 o 
  -8  -4   4       38.74       37.34      1.60 o 
  -7  -4   4      114.40      104.42      2.58 o 
  -6  -4   4      136.29      121.25      2.72 o 
  -5  -4   4       17.00       20.28      0.99 o 
  -4  -4   4       96.43       96.99      2.08 o 
  -3  -4   4      332.75      320.95      4.30 o 
  -2  -4   4      571.98      634.02      9.14 o 
  -1  -4   4        7.53        9.48      0.39 o 
   0  -4   4        0.37        1.21      0.32 o 
   1  -4   4       60.99       68.31      2.00 o 
   2  -4   4      127.68      122.83      2.29 o 
   3  -4   4       12.08       14.76      0.57 o 
   4  -4   4      121.57      133.13      2.18 o 
   5  -4   4       74.74       82.42      1.63 o 
   6  -4   4      121.02      110.63      3.58 o 
   7  -4   4        0.18       -0.16      0.63 o 
   8  -4   4       31.64       36.68      1.82 o 
  -9  -3   4      101.00       95.35      2.65 o 
  -8  -3   4       15.51       12.92      1.11 o 
  -7  -3   4        0.35        0.05      0.71 o 
  -6  -3   4       81.47       80.89      2.75 o 
  -5  -3   4      299.14      288.53      4.85 o 
  -4  -3   4      958.43      885.19     19.30 o 
  -3  -3   4       37.39       29.76      0.67 o 
  -2  -3   4        2.85        1.42      0.26 o 
  -1  -3   4      362.96      380.12      4.84 o 
   0  -3   4       61.13       65.49      1.29 o 
   1  -3   4      379.61      427.57      6.23 o 
   2  -3   4      781.52      769.44      9.51 o 
   3  -3   4        0.48        0.36      0.37 o 
   4  -3   4       45.16       48.41      1.07 o 
   5  -3   4       54.40       55.71      1.26 o 
   6  -3   4       75.63       71.68      1.86 o 
   7  -3   4       38.86       37.97      1.42 o 
   8  -3   4        1.02       -0.10      1.27 o 
  -9  -2   4        8.62        8.64      1.11 o 
  -8  -2   4      105.65      100.65      2.54 o 
  -7  -2   4       86.86       90.69      2.25 o 
  -6  -2   4        8.57        8.27      0.72 o 
  -5  -2   4      719.19      724.25     12.97 o 
  -4  -2   4     1845.66     1958.69     28.08 o 
  -3  -2   4      421.65      403.04      5.16 o 
  -2  -2   4      187.70      191.80      2.60 o 
  -1  -2   4        8.42       15.37      0.43 o 
   0  -2   4     1280.55     1378.61     19.06 o 
   1  -2   4      519.99      503.23      6.28 o 
   2  -2   4      710.19      659.65      8.92 o 
   3  -2   4      176.58      155.22      2.28 o 
   4  -2   4       15.72       17.23      1.20 o 
   5  -2   4        1.32        1.44      0.67 o 
   6  -2   4        5.05        7.67      0.79 o 
   7  -2   4       65.11       66.08      3.30 o 
   8  -2   4       48.67       46.96      2.43 o 
 -10  -1   4        6.87        4.82      1.05 o 
  -9  -1   4       68.04       67.59      2.07 o 
  -8  -1   4      257.53      253.16      4.71 o 
  -7  -1   4      170.45      165.81      3.72 o 
  -6  -1   4        0.03       -0.13      0.45 o 
  -5  -1   4      561.18      581.46      8.73 o 
  -4  -1   4        2.01        5.62      0.33 o 
  -3  -1   4       25.97       26.99      0.61 o 
  -2  -1   4      284.55      303.67      3.91 o 
  -1  -1   4      334.09      305.13      3.89 o 
   0  -1   4     1041.10      917.00     11.10 o 
   1  -1   4     1211.61     1098.29     13.28 o 
   2  -1   4        4.86        7.59      0.33 o 
   3  -1   4      139.62      116.90      1.81 o 
   4  -1   4      161.73      165.79      3.85 o 
   5  -1   4      262.64      252.72      4.34 o 
   6  -1   4      220.35      227.16      4.12 o 
   7  -1   4       61.39       66.64      2.43 o 
   8  -1   4       63.43       58.71      2.45 o 
 -10   0   4        0.81        2.68      1.03 o 
  -9   0   4       70.05       69.38      2.08 o 
  -8   0   4       15.48       15.50      1.00 o 
  -7   0   4      430.63      398.61      6.48 o 
  -6   0   4      240.09      247.52      4.24 o 
  -5   0   4      805.20      813.86     12.28 o 
  -4   0   4      342.95      421.58      5.44 o 
  -3   0   4       28.69       38.33      0.77 o 
  -2   0   4     2110.91     2195.20     26.19 o 
  -1   0   4       95.21       96.97      1.41 o 
   0   0   4     5662.45     5872.40     69.63 o 
   1   0   4      606.97      606.67      8.75 o 
   2   0   4      132.04      131.02      2.34 o 
   3   0   4        0.04       -0.26      0.26 o 
   4   0   4      249.62      239.58      4.05 o 
   5   0   4      181.13      189.01      3.49 o 
   6   0   4       37.35       32.87      1.89 o 
   7   0   4        1.74        2.12      1.00 o 
   8   0   4       90.29       89.07      3.14 o 
 -10   1   4        5.57        4.72      1.71 o 
  -9   1   4        0.82        1.58      0.91 o 
  -8   1   4       12.11       11.86      0.96 o 
  -7   1   4     1340.08     1306.42     18.83 o 
  -6   1   4     1107.33     1109.47     14.25 o 
  -5   1   4      596.04      578.09      7.37 o 
  -4   1   4      424.42      468.15      7.02 o 
  -3   1   4        2.98        5.34      0.32 o 
  -2   1   4        1.30        0.65      0.18 o 
  -1   1   4     2630.42     2646.53     35.94 o 
   0   1   4       49.51       57.17      1.35 o 
   1   1   4      271.54      277.90      3.64 o 
   2   1   4      146.63      153.33      2.68 o 
   3   1   4        1.62        1.02      0.27 o 
   4   1   4      121.97      129.78      3.02 o 
   5   1   4        0.01       -0.49      0.49 o 
   6   1   4        0.01       -0.07      1.21 o 
   7   1   4        0.74        2.18      0.98 o 
   8   1   4       88.35       89.89      4.47 o 
 -10   2   4        4.90        5.95      1.26 o 
  -9   2   4       11.90       11.99      1.28 o 
  -8   2   4       23.32       20.34      1.37 o 
  -7   2   4       75.17       71.61      2.31 o 
  -6   2   4      506.85      521.86      6.81 o 
  -5   2   4       24.51       27.94      0.75 o 
  -4   2   4      143.55      163.55      2.61 o 
  -3   2   4        1.05        2.38      0.42 o 
  -2   2   4     1137.62     1088.29     15.30 o 
  -1   2   4      381.74      358.36      7.52 o 
   0   2   4      137.67      101.80      1.57 o 
   1   2   4      405.89      381.31      5.63 o 
   2   2   4      637.19      652.45      8.20 o 
   3   2   4        1.39        2.43      0.55 o 
   4   2   4      169.20      174.40      3.26 o 
   5   2   4        0.05       -0.48      0.48 o 
   6   2   4       30.66       32.62      1.68 o 
   7   2   4       15.96       15.90      1.41 o 
 -10   3   4      113.07      127.65      3.86 o 
  -9   3   4      106.36      111.65      3.39 o 
  -8   3   4      234.90      226.58      5.26 o 
  -7   3   4       79.63       81.73      2.90 o 
  -6   3   4      319.71      328.82      5.36 o 
  -5   3   4        5.16        6.47      0.53 o 
  -4   3   4      225.56      223.61      3.74 o 
  -3   3   4        0.04        0.26      0.35 o 
  -2   3   4      582.11      589.99      8.62 o 
  -1   3   4        1.24        4.64      0.36 o 
   0   3   4      389.22      431.47      5.55 o 
   1   3   4     1238.71     1239.88     15.13 o 
   2   3   4       12.92       14.34      0.72 o 
   3   3   4        7.05        4.33      0.59 o 
   4   3   4      106.35      107.08      2.35 o 
   5   3   4       11.48        9.96      1.07 o 
   6   3   4       73.55       75.06      4.05 o 
   7   3   4        2.19        2.48      1.35 o 
 -10   4   4       65.99       67.31      2.72 o 
  -9   4   4       32.25       34.45      1.85 o 
  -8   4   4       97.65       88.01      2.78 o 
  -7   4   4       31.99       24.70      1.11 o 
  -6   4   4      465.29      439.75      8.66 o 
  -5   4   4       67.18       63.37      1.61 o 
  -4   4   4      370.27      385.75      6.05 o 
  -3   4   4      149.45      165.80      2.96 o 
  -2   4   4      183.96      190.80      4.69 o 
  -1   4   4       62.35       57.20      1.12 o 
   0   4   4        6.55        5.78      0.48 o 
   1   4   4      240.66      243.77      3.81 o 
   2   4   4       19.47       19.47      0.72 o 
   3   4   4       40.62       41.23      1.32 o 
   4   4   4        0.01        1.13      0.59 o 
   5   4   4       58.87       53.71      2.18 o 
   6   4   4        0.15       -0.84      0.84 o 
   7   4   4        7.16       10.57      2.12 o 
  -9   5   4       57.96       67.35      5.04 o 
  -8   5   4       29.59       25.28      1.20 o 
  -7   5   4      154.85      154.31      4.65 o 
  -6   5   4       21.67       20.21      1.00 o 
  -5   5   4        2.29       -0.31      0.48 o 
  -4   5   4      131.87      125.40      2.54 o 
  -3   5   4      542.41      544.48      9.37 o 
  -2   5   4      196.85      173.57      3.13 o 
  -1   5   4      161.65      149.23      2.35 o 
   0   5   4       58.74       56.35      1.23 o 
   1   5   4       53.24       64.59      1.37 o 
   2   5   4       89.15       89.51      1.73 o 
   3   5   4       79.35       75.24      1.94 o 
   4   5   4        0.00        2.09      1.06 o 
   5   5   4        0.43       -0.23      0.91 o 
   6   5   4       17.92       15.77      1.54 o 
  -9   6   4        9.52       10.38      1.48 o 
  -8   6   4       20.64       19.17      1.15 o 
  -7   6   4       23.01       21.17      2.15 o 
  -6   6   4       39.70       31.58      1.27 o 
  -5   6   4       15.60       15.54      0.92 o 
  -4   6   4      215.14      196.96      3.64 o 
  -3   6   4      566.24      539.56      8.29 o 
  -2   6   4       74.13       67.59      1.71 o 
  -1   6   4      198.71      188.65      3.46 o 
   0   6   4        0.49        2.00      1.01 o 
   1   6   4      257.21      250.71      3.76 o 
   2   6   4       27.09       31.70      1.24 o 
   3   6   4       21.91       23.43      1.15 o 
   4   6   4        3.57        2.73      0.97 o 
   5   6   4        7.55       11.97      1.41 o 
  -8   7   4       16.67       15.76      1.41 o 
  -7   7   4       12.57       12.16      0.88 o 
  -6   7   4       32.55       31.26      1.30 o 
  -5   7   4       33.03       30.13      1.24 o 
  -4   7   4       14.32       16.85      0.96 o 
  -3   7   4      661.82      640.43      9.83 o 
  -2   7   4       11.66       13.84      0.92 o 
  -1   7   4       42.06       41.27      1.38 o 
   0   7   4      130.75      130.58      2.88 o 
   1   7   4       15.70       19.56      1.09 o 
   2   7   4       78.19       67.78      1.91 o 
   3   7   4       39.17       40.29      1.91 o 
   4   7   4       23.59       24.84      1.66 o 
  -8   8   4       20.59       25.51      1.71 o 
  -7   8   4       36.05       39.87      2.02 o 
  -6   8   4       62.25       57.90      2.32 o 
  -5   8   4        1.30       -0.68      0.76 o 
  -4   8   4       23.28       24.42      1.52 o 
  -3   8   4       10.62       11.01      0.96 o 
  -2   8   4       65.63       67.45      1.92 o 
  -1   8   4        0.34        1.06      0.69 o 
   0   8   4       35.76       40.02      1.44 o 
   1   8   4       35.58       37.08      1.41 o 
   2   8   4        0.39        1.34      0.81 o 
   3   8   4        1.75        0.65      1.17 o 
  -7   9   4       32.21       33.33      3.31 o 
  -6   9   4       31.66       33.71      1.86 o 
  -5   9   4        4.21        3.05      0.96 o 
  -4   9   4       36.74       39.05      5.11 o 
  -3   9   4        9.59       11.98      1.28 o 
  -2   9   4        5.90        6.48      1.19 o 
  -1   9   4        2.39        2.07      0.98 o 
   0   9   4       12.98       13.49      1.36 o 
   1   9   4        0.03        1.73      1.37 o 
   2   9   4       36.45       33.38      2.55 o 
  -5  10   4        0.02       -0.54      0.89 o 
  -4  10   4       62.83       66.86      2.65 o 
  -3  10   4        6.23        5.82      2.22 o 
  -2  10   4        0.04       -0.94      0.94 o 
  -1  10   4       32.18       36.03      1.96 o 
   0  10   4       19.84       18.97      1.56 o 
  -2 -11   5        7.17        6.34      1.44 o 
  -1 -11   5        0.00        0.51      1.07 o 
   0 -11   5        7.52       11.30      1.14 o 
   1 -11   5        0.09        0.09      0.81 o 
   2 -11   5        4.22        5.68      1.03 o 
   3 -11   5        1.14       -0.27      0.94 o 
  -4 -10   5        5.28        4.88      1.21 o 
  -3 -10   5        6.35        6.30      1.44 o 
  -2 -10   5        6.22        8.04      1.32 o 
  -1 -10   5       66.54       65.41      1.99 o 
   0 -10   5       13.16       11.78      1.04 o 
   1 -10   5       69.54       69.95      2.08 o 
   2 -10   5       32.98       29.63      1.45 o 
   3 -10   5        0.03        0.67      0.96 o 
   4 -10   5       13.63       18.49      1.75 o 
   5 -10   5        9.84       10.08      2.10 o 
  -5  -9   5        7.95        6.54      1.34 o 
  -4  -9   5       24.57       26.23      2.86 o 
  -3  -9   5        3.05        3.78      1.06 o 
  -2  -9   5        3.00        2.69      0.99 o 
  -1  -9   5      111.46      102.46      2.48 o 
   0  -9   5       63.16       63.20      3.01 o 
   1  -9   5      362.50      361.56      6.16 o 
   2  -9   5      127.27      132.37      3.92 o 
   3  -9   5       54.14       56.78      1.80 o 
   4  -9   5        9.33       11.30      1.04 o 
   5  -9   5        8.89        9.13      1.33 o 
   6  -9   5        1.14       -0.72      0.82 o 
  -6  -8   5        0.03       -0.16      0.98 o 
  -5  -8   5        0.21        0.00      0.95 o 
  -4  -8   5        6.16        7.87      1.17 o 
  -3  -8   5       39.58       34.98      1.73 o 
  -2  -8   5        0.02       -0.57      0.57 o 
  -1  -8   5       89.47       86.88      3.46 o 
   0  -8   5       69.26       68.72      1.85 o 
   1  -8   5      152.11      146.72      3.02 o 
   2  -8   5      179.69      177.33      5.65 o 
   3  -8   5       33.22       33.67      1.41 o 
   4  -8   5        0.19        0.05      0.77 o 
   5  -8   5      270.72      276.70      5.52 o 
   6  -8   5       12.53       15.65      1.13 o 
   7  -8   5       18.77       20.89      1.43 o 
  -7  -7   5       17.04       18.21      1.26 o 
  -6  -7   5       72.90       78.90      2.24 o 
  -5  -7   5       20.76       19.86      1.43 o 
  -4  -7   5        1.71        0.10      0.71 o 
  -3  -7   5       58.46       48.78      1.98 o 
  -2  -7   5       33.59       32.24      1.15 o 
  -1  -7   5      141.20      143.10      2.85 o 
   0  -7   5        7.14        9.16      0.71 o 
   1  -7   5        1.09        2.06      0.57 o 
   2  -7   5       16.20       19.46      0.95 o 
   3  -7   5      114.70      120.55      4.14 o 
   4  -7   5        0.42        2.05      0.66 o 
   5  -7   5      203.00      192.88      5.55 o 
   6  -7   5        1.34        1.71      1.00 o 
   7  -7   5       58.99       62.90      2.55 o 
  -8  -6   5       17.27       20.78      1.80 o 
  -7  -6   5       44.16       43.71      1.66 o 
  -6  -6   5      110.38      106.04      3.09 o 
  -5  -6   5       45.80       42.42      1.49 o 
  -4  -6   5       31.22       27.64      1.16 o 
  -3  -6   5      213.68      217.63      3.23 o 
  -2  -6   5       43.18       42.61      1.00 o 
  -1  -6   5        0.69        0.58      0.43 o 
   0  -6   5        0.66        1.37      0.51 o 
   1  -6   5        0.21        0.08      0.43 o 
   2  -6   5      137.86      143.39      2.81 o 
   3  -6   5      106.94      112.22      2.40 o 
   4  -6   5       19.01       15.49      0.91 o 
   5  -6   5       24.74       27.09      1.18 o 
   6  -6   5       23.07       26.70      1.60 o 
   7  -6   5       61.49       63.21      3.16 o 
  -8  -5   5        6.20        7.14      1.06 o 
  -7  -5   5       25.87       23.86      1.25 o 
  -6  -5   5       41.68       40.87      1.51 o 
  -5  -5   5      237.97      232.42      4.23 o 
  -4  -5   5      327.06      316.49      5.26 o 
  -3  -5   5       46.32       44.74      1.00 o 
  -2  -5   5      517.44      508.08      7.65 o 
  -1  -5   5      488.12      548.76      6.99 o 
   0  -5   5       33.85       38.52      1.11 o 
   1  -5   5        8.48       14.10      0.69 o 
   2  -5   5       95.73       88.27      1.91 o 
   3  -5   5      416.92      452.93      7.06 o 
   4  -5   5      143.07      130.57      2.34 o 
   5  -5   5      157.55      152.35      3.04 o 
   6  -5   5       64.83       76.98      2.57 o 
   7  -5   5        3.85        7.29      3.03 o 
   8  -5   5        0.44        0.72      1.44 o 
  -9  -4   5       17.48       16.96      1.22 o 
  -8  -4   5        0.58        0.24      0.75 o 
  -7  -4   5       80.52       75.12      2.11 o 
  -6  -4   5       31.14       34.92      2.16 o 
  -5  -4   5       34.15       35.52      1.62 o 
  -4  -4   5       26.26       26.87      0.99 o 
  -3  -4   5       96.63       90.77      1.55 o 
  -2  -4   5      210.23      226.48      3.15 o 
  -1  -4   5      136.02      118.78      2.44 o 
   0  -4   5      106.66      101.99      1.72 o 
   1  -4   5      790.56      831.17     10.26 o 
   2  -4   5       70.13       64.17      1.20 o 
   3  -4   5      116.83      121.65      1.99 o 
   4  -4   5     1130.31     1091.54     13.56 o 
   5  -4   5      166.93      169.45      5.78 o 
   6  -4   5        1.37        2.59      1.49 o 
   7  -4   5      112.39      110.30      3.91 o 
   8  -4   5       17.93       16.25      2.09 o 
  -9  -3   5       60.97       50.06      1.91 o 
  -8  -3   5      123.20      117.82      2.85 o 
  -7  -3   5      237.19      226.24      6.37 o 
  -6  -3   5       22.05       18.46      1.20 o 
  -5  -3   5        4.61        7.45      0.74 o 
  -4  -3   5       62.75       71.25      2.00 o 
  -3  -3   5      524.31      564.38     14.80 o 
  -2  -3   5       86.37      107.72      1.68 o 
  -1  -3   5        4.92        1.66      0.45 o 
   0  -3   5     1245.66     1351.10     16.32 o 
   1  -3   5      134.52      155.74      2.38 o 
   2  -3   5      401.61      366.30      6.12 o 
   3  -3   5      473.88      426.51      7.65 o 
   4  -3   5      158.72      155.19      2.45 o 
   5  -3   5       43.09       37.55      1.26 o 
   6  -3   5       54.21       52.80      2.84 o 
   7  -3   5       73.02       67.04      1.94 o 
   8  -3   5       15.28       16.58      1.52 o 
  -9  -2   5       16.64       23.00      1.32 o 
  -8  -2   5      236.15      244.94      9.38 o 
  -7  -2   5      153.19      144.39      4.18 o 
  -6  -2   5       10.64        9.74      0.77 o 
  -5  -2   5        1.62       -0.49      0.72 o 
  -4  -2   5       26.25       36.76      0.81 o 
  -3  -2   5     1082.76     1122.62     13.70 o 
  -2  -2   5       29.71       39.49      0.94 o 
  -1  -2   5       26.77       35.62      0.74 o 
   0  -2   5     1910.38     1897.23     33.62 o 
   1  -2   5       73.06       84.64      1.36 o 
   2  -2   5      135.77      168.41      3.65 o 
   3  -2   5      212.34      222.17      3.14 o 
   4  -2   5       14.24       13.66      0.76 o 
   5  -2   5       67.94       65.95      1.73 o 
   6  -2   5      268.30      276.78      4.88 o 
   7  -2   5       71.90       67.25      2.01 o 
   8  -2   5       13.47       15.10      1.41 o 
 -10  -1   5        0.26       -1.07      1.07 o 
  -9  -1   5        0.45       -0.69      0.69 o 
  -8  -1   5      146.72      141.60      3.11 o 
  -7  -1   5        9.90       10.84      0.86 o 
  -6  -1   5      104.32      107.86      2.35 o 
  -5  -1   5      402.40      395.18      5.23 o 
  -4  -1   5     1236.85     1225.40     14.95 o 
  -3  -1   5      509.42      490.62      6.22 o 
  -2  -1   5      265.50      286.97      3.76 o 
  -1  -1   5      330.41      323.72      4.17 o 
   0  -1   5      246.33      265.31      3.48 o 
   1  -1   5        3.08        1.96      0.26 o 
   2  -1   5      649.11      698.85     10.15 o 
   3  -1   5       46.87       42.15      1.29 o 
   4  -1   5       26.44       24.85      0.99 o 
   5  -1   5        0.05       -0.21      0.53 o 
   6  -1   5        3.34        4.07      0.96 o 
   7  -1   5        7.79        6.84      1.16 o 
   8  -1   5        0.35       -0.28      1.00 o 
 -10   0   5       57.09       50.01      2.32 o 
  -9   0   5        1.77        0.74      0.96 o 
  -8   0   5       12.86       11.91      0.94 o 
  -7   0   5       30.11       24.93      1.13 o 
  -6   0   5      142.26      131.79      3.92 o 
  -5   0   5        0.70        0.32      0.40 o 
  -4   0   5      358.26      373.48      4.89 o 
  -3   0   5        7.76        9.99      0.42 o 
  -2   0   5      583.96      540.27      6.74 o 
  -1   0   5      256.99      258.52      3.40 o 
   0   0   5      681.70      621.63      7.69 o 
   1   0   5      555.37      505.30     10.27 o 
   2   0   5      522.75      483.24      7.27 o 
   3   0   5      328.89      347.15      5.53 o 
   4   0   5      274.84      275.16      4.65 o 
   5   0   5       11.84       11.88      0.73 o 
   6   0   5       52.60       48.35      2.01 o 
   7   0   5        9.03        9.86      1.70 o 
   8   0   5       20.11       20.47      2.40 o 
 -10   1   5       76.66       80.03      4.70 o 
  -9   1   5       13.79       15.77      1.62 o 
  -8   1   5      375.85      400.06     11.58 o 
  -7   1   5       57.46       49.06      1.50 o 
  -6   1   5       19.25       18.81      0.86 o 
  -5   1   5        3.15        1.80      0.35 o 
  -4   1   5        0.16        0.65      0.35 o 
  -3   1   5      807.54      886.64     14.80 o 
  -2   1   5       56.10       58.82      1.02 o 
  -1   1   5       33.10       22.99      0.56 o 
   0   1   5       27.23       22.18      0.73 o 
   1   1   5       36.69       26.56      0.86 o 
   2   1   5      274.52      271.97      6.43 o 
   3   1   5        0.14       -0.14      0.50 o 
   4   1   5       13.93       11.81      0.81 o 
   5   1   5      111.40      106.29      2.42 o 
   6   1   5       73.00       72.19      2.57 o 
   7   1   5       39.79       48.10      2.81 o 
 -10   2   5       13.80       11.49      1.35 o 
  -9   2   5       91.43       79.92      4.70 o 
  -8   2   5       72.30       63.84      2.34 o 
  -7   2   5        0.12       -0.12      0.74 o 
  -6   2   5      750.33      747.57     21.33 o 
  -5   2   5      412.27      400.20      5.30 o 
  -4   2   5     1464.23     1501.51     18.20 o 
  -3   2   5       24.51       26.74      0.84 o 
  -2   2   5      133.36      148.43      2.12 o 
  -1   2   5       52.14       52.94      0.98 o 
   0   2   5      121.32      112.39      1.74 o 
   1   2   5       16.36       17.02      0.55 o 
   2   2   5       93.34       92.76      1.98 o 
   3   2   5        7.27        9.96      0.73 o 
   4   2   5        0.34       -0.52      0.52 o 
   5   2   5       65.66       75.13      2.00 o 
   6   2   5       24.92       30.39      2.97 o 
   7   2   5        0.01        0.03      1.53 o 
 -10   3   5        0.47       -0.16      1.07 o 
  -9   3   5        2.25        1.04      0.92 o 
  -8   3   5       10.05       14.04      1.21 o 
  -7   3   5      349.13      329.56     12.96 o 
  -6   3   5      469.29      475.41      7.42 o 
  -5   3   5     1298.72     1305.68     18.61 o 
  -4   3   5        4.41        2.57      0.49 o 
  -3   3   5      848.11      935.62     13.43 o 
  -2   3   5      135.64      141.38      2.08 o 
  -1   3   5      562.87      558.61      7.07 o 
   0   3   5      464.54      468.20      6.06 o 
   1   3   5       16.10       22.26      0.68 o 
   2   3   5      144.05      155.02      2.93 o 
   3   3   5       71.15       67.04      1.74 o 
   4   3   5       21.27       22.03      1.71 o 
   5   3   5       74.06       73.12      2.60 o 
   6   3   5       10.58        9.64      1.40 o 
   7   3   5        1.03        0.47      1.09 o 
  -9   4   5       76.15       84.47      2.92 o 
  -8   4   5        6.62        6.50      1.08 o 
  -7   4   5        0.21       -0.10      0.56 o 
  -6   4   5      177.13      180.23      3.92 o 
  -5   4   5       25.74       21.19      0.95 o 
  -4   4   5        2.16        2.74      0.52 o 
  -3   4   5       25.13       27.37      0.96 o 
  -2   4   5       19.30       19.04      0.67 o 
  -1   4   5      117.20      107.00      1.79 o 
   0   4   5       64.29       57.42      1.20 o 
   1   4   5      227.12      213.01      4.76 o 
   2   4   5      245.27      250.38      5.18 o 
   3   4   5       44.13       40.38      1.67 o 
   4   4   5      117.35      116.88      2.65 o 
   5   4   5       11.08       12.78      1.44 o 
   6   4   5        0.04       -0.11      0.96 o 
  -9   5   5      115.06      137.41      3.99 o 
  -8   5   5       47.82       48.16      1.62 o 
  -7   5   5       89.81       91.48      2.34 o 
  -6   5   5      195.60      192.15      5.04 o 
  -5   5   5       28.43       21.94      1.02 o 
  -4   5   5      147.33      146.03      2.87 o 
  -3   5   5       37.75       33.91      1.16 o 
  -2   5   5        1.52        1.15      0.48 o 
  -1   5   5       22.56       23.46      0.77 o 
   0   5   5        0.04       -0.11      0.38 o 
   1   5   5       28.87       30.88      1.23 o 
   2   5   5       87.39       82.02      2.53 o 
   3   5   5        0.70       -0.73      0.74 o 
   4   5   5        2.79        5.48      1.10 o 
   5   5   5        8.33       10.45      1.46 o 
  -9   6   5       80.77       99.33      3.31 o 
  -8   6   5       45.78       48.46      1.72 o 
  -7   6   5        0.06       -0.58      0.58 o 
  -6   6   5       11.04       10.29      0.92 o 
  -5   6   5       98.20       86.50      2.13 o 
  -4   6   5       20.18       22.78      1.04 o 
  -3   6   5      115.71      116.60      2.50 o 
  -2   6   5      582.32      584.12     10.82 o 
  -1   6   5       36.57       33.39      1.24 o 
   0   6   5        2.41        2.50      0.55 o 
   1   6   5        7.07       10.99      1.65 o 
   2   6   5        0.03        0.22      0.58 o 
   3   6   5        7.82        7.51      0.90 o 
   4   6   5       18.54       15.95      1.39 o 
   5   6   5        8.18       10.79      1.53 o 
  -8   7   5       51.63       56.53      1.94 o 
  -7   7   5       38.39       37.91      1.49 o 
  -6   7   5      103.28       89.45      2.31 o 
  -5   7   5        4.92        3.37      1.17 o 
  -4   7   5       60.81       54.49      1.68 o 
  -3   7   5      133.18      138.71      2.95 o 
  -2   7   5       42.95       37.85      1.51 o 
  -1   7   5       99.91       97.70      2.31 o 
   0   7   5       12.86       11.98      0.87 o 
   1   7   5       20.76       16.65      1.26 o 
   2   7   5       27.08       31.91      2.51 o 
   3   7   5        8.00        6.13      1.21 o 
   4   7   5       11.37        9.52      1.45 o 
  -7   8   5        1.43        2.80      1.50 o 
  -6   8   5        4.87        7.18      1.15 o 
  -5   8   5        2.30        1.31      0.88 o 
  -4   8   5        0.02       -0.77      0.77 o 
  -3   8   5       30.01       30.99      1.30 o 
  -2   8   5      506.04      506.34      8.19 o 
  -1   8   5        0.04       -0.62      0.62 o 
   0   8   5        0.79        0.16      0.63 o 
   1   8   5       18.81       19.26      2.71 o 
   2   8   5       16.30       15.06      1.35 o 
   3   8   5        0.94       -0.15      1.42 o 
  -6   9   5       91.79       99.08      6.25 o 
  -5   9   5       49.52       52.58      3.85 o 
  -4   9   5       25.38       25.24      1.61 o 
  -3   9   5        0.81        0.77      2.01 o 
  -2   9   5       12.65       14.73      1.36 o 
  -1   9   5        4.72        7.05      1.20 o 
   0   9   5       15.87       14.30      1.34 o 
   1   9   5        2.19        1.83      1.07 o 
  -4  10   5        0.50       -1.05      1.05 o 
  -3  10   5        1.36        0.60      1.04 o 
  -2  10   5        1.09       -0.97      0.97 o 
  -2 -11   6       45.99       59.54      2.66 o 
  -1 -11   6        0.42        0.20      1.02 o 
   0 -11   6       39.37       43.27      1.72 o 
   1 -11   6       31.16       25.25      1.34 o 
   2 -11   6        2.81        3.30      0.94 o 
   3 -11   6        1.48       -0.20      0.84 o 
  -4 -10   6        1.40        0.92      1.03 o 
  -3 -10   6        2.28        2.69      1.13 o 
  -2 -10   6       28.79       31.42      1.88 o 
  -1 -10   6        5.29        2.27      0.80 o 
   0 -10   6       79.99       79.26      2.85 o 
   1 -10   6       21.89       24.70      1.25 o 
   2 -10   6       31.34       29.31      1.38 o 
   3 -10   6        3.26        5.53      0.95 o 
   4 -10   6        7.90        7.01      1.03 o 
  -5  -9   6        1.50        0.82      1.12 o 
  -4  -9   6       27.41       30.47      3.02 o 
  -3  -9   6       29.72       26.37      1.68 o 
  -2  -9   6        0.09       -0.57      0.91 o 
  -1  -9   6       16.65       13.08      0.99 o 
   0  -9   6       64.46       66.95      1.94 o 
   1  -9   6        9.86       10.46      1.01 o 
   2  -9   6        0.02        0.12      0.77 o 
   3  -9   6      102.15       88.01      2.33 o 
   4  -9   6       44.10       48.73      1.75 o 
   5  -9   6      100.17      110.32      3.45 o 
  -6  -8   6        0.02       -0.39      0.95 o 
  -5  -8   6        5.18        5.91      1.20 o 
  -4  -8   6       40.60       42.39      2.00 o 
  -3  -8   6      196.73      195.09      4.89 o 
  -2  -8   6        3.12        3.54      0.67 o 
  -1  -8   6        3.75        4.70      0.76 o 
   0  -8   6        0.74        1.21      0.65 o 
   1  -8   6      124.33      121.10      3.02 o 
   2  -8   6      300.12      304.63      6.49 o 
   3  -8   6       36.02       28.51      1.24 o 
   4  -8   6       71.88       68.87      2.00 o 
   5  -8   6        3.75        5.00      0.96 o 
   6  -8   6        7.45       12.26      1.46 o 
  -7  -7   6       50.93       54.54      2.82 o 
  -6  -7   6       16.32       14.25      1.43 o 
  -5  -7   6        6.20        6.16      1.15 o 
  -4  -7   6       85.83       88.50      2.86 o 
  -3  -7   6      111.12      113.27     11.88 o 
  -2  -7   6        1.87        0.55      0.54 o 
  -1  -7   6       58.06       52.70      3.02 o 
   0  -7   6      119.78      109.73      2.40 o 
   1  -7   6       39.16       42.09      1.37 o 
   2  -7   6      264.38      267.24      6.57 o 
   3  -7   6       27.12       28.36      1.54 o 
   4  -7   6       69.40       70.68      1.96 o 
   5  -7   6        9.05        9.83      1.31 o 
   6  -7   6       51.64       48.22      2.18 o 
   7  -7   6        0.13       -0.68      1.06 o 
  -8  -6   6        6.67        9.40      1.21 o 
  -7  -6   6        5.60        3.72      0.91 o 
  -6  -6   6        1.43        0.25      0.70 o 
  -5  -6   6       71.98       66.69      2.08 o 
  -4  -6   6       30.17       29.54      1.17 o 
  -3  -6   6       76.35       86.15      2.58 o 
  -2  -6   6      204.09      218.84      3.83 o 
  -1  -6   6       69.56       75.89      1.78 o 
   0  -6   6      412.41      416.46      7.36 o 
   1  -6   6      212.70      242.85      7.87 o 
   2  -6   6       56.19       55.53      1.54 o 
   3  -6   6       12.06       11.75      0.84 o 
   4  -6   6      238.19      241.31      4.34 o 
   5  -6   6        0.02        0.59      1.17 o 
   6  -6   6      172.41      169.59      4.44 o 
   7  -6   6       12.65       12.67      1.44 o 
  -8  -5   6       12.79       14.54      1.17 o 
  -7  -5   6        3.04        1.25      0.95 o 
  -6  -5   6      190.52      188.10      7.83 o 
  -5  -5   6      192.31      184.56      4.38 o 
  -4  -5   6       49.70       48.13      2.05 o 
  -3  -5   6       11.77       11.62      0.55 o 
  -2  -5   6        1.94        1.12      0.34 o 
  -1  -5   6       46.12       56.61      1.10 o 
   0  -5   6       24.15       31.60      0.86 o 
   1  -5   6      175.11      166.70      3.03 o 
   2  -5   6       12.28       10.55      1.34 o 
   3  -5   6      391.41      389.89      6.22 o 
   4  -5   6       68.30       67.11      2.62 o 
   5  -5   6       33.48       35.20      1.72 o 
   6  -5   6       22.97       22.71      2.76 o 
   7  -5   6        0.03       -0.84      0.84 o 
  -9  -4   6        1.90        1.46      1.45 o 
  -8  -4   6        2.13        1.08      0.78 o 
  -7  -4   6      136.22      142.03      3.14 o 
  -6  -4   6       30.98       32.64      1.80 o 
  -5  -4   6      144.97      153.36      3.05 o 
  -4  -4   6      245.75      231.10      4.01 o 
  -3  -4   6       12.90       16.22      0.58 o 
  -2  -4   6       22.89       17.72      0.65 o 
  -1  -4   6     2017.08     2158.49     28.50 o 
   0  -4   6        0.82        0.66      0.31 o 
   1  -4   6      297.47      301.88      4.25 o 
   2  -4   6      188.57      215.96      3.10 o 
   3  -4   6       23.19       19.64      0.70 o 
   4  -4   6       61.40       68.95      2.35 o 
   5  -4   6       77.20       70.65      4.19 o 
   6  -4   6        6.92        7.40      0.90 o 
   7  -4   6      195.59      196.86      4.95 o 
  -9  -3   6        8.95        6.99      1.08 o 
  -8  -3   6        0.20       -0.11      0.71 o 
  -7  -3   6       27.86       30.96      1.33 o 
  -6  -3   6       65.64       66.45      1.82 o 
  -5  -3   6      192.67      209.02      4.07 o 
  -4  -3   6      507.25      543.75      7.01 o 
  -3  -3   6      295.74      308.38      5.43 o 
  -2  -3   6        5.45        8.75      0.44 o 
  -1  -3   6      845.98      881.34     12.67 o 
   0  -3   6        1.69        3.88      0.37 o 
   1  -3   6        1.65        2.26      0.32 o 
   2  -3   6       53.89       65.05      1.54 o 
   3  -3   6      643.50      657.43      8.37 o 
   4  -3   6      184.94      183.15      5.05 o 
   5  -3   6      138.90      130.22      2.75 o 
   6  -3   6        4.71        3.43      0.75 o 
   7  -3   6        1.29        1.16      0.72 o 
  -9  -2   6      108.08      116.97      2.95 o 
  -8  -2   6      131.17      119.51      3.23 o 
  -7  -2   6       27.41       29.35      1.34 o 
  -6  -2   6      141.91      129.89      2.72 o 
  -5  -2   6      486.74      513.52      7.91 o 
  -4  -2   6      121.69      134.05      2.09 o 
  -3  -2   6        3.46        4.39      0.38 o 
  -2  -2   6        5.21        4.64      0.36 o 
  -1  -2   6       24.45       29.48      0.70 o 
   0  -2   6      311.10      261.29      3.52 o 
   1  -2   6        1.14       -0.16      0.26 o 
   2  -2   6      119.06      132.49      2.98 o 
   3  -2   6      736.01      714.93     10.57 o 
   4  -2   6      281.14      274.86      4.87 o 
   5  -2   6      258.97      246.99      4.95 o 
   6  -2   6       37.74       38.54      1.44 o 
   7  -2   6       13.66       12.04      1.33 o 
 -10  -1   6        1.70        2.63      1.18 o 
  -9  -1   6      143.32      127.58      3.92 o 
  -8  -1   6       79.59       75.21      2.09 o 
  -7  -1   6      192.97      200.80      5.83 o 
  -6  -1   6      200.64      198.63      3.70 o 
  -5  -1   6        2.03        3.00      0.38 o 
  -4  -1   6       21.94       23.70      0.69 o 
  -3  -1   6      815.05      928.64     11.42 o 
  -2  -1   6      282.69      340.85      4.45 o 
  -1  -1   6     2266.01     2528.40     30.21 o 
   0  -1   6      663.53      647.64      8.07 o 
   1  -1   6     2882.60     3099.63     37.00 o 
   2  -1   6       50.38       56.94      1.40 o 
   3  -1   6      123.61      103.80      2.28 o 
   4  -1   6       95.17       92.47      2.13 o 
   5  -1   6      152.77      141.46      2.94 o 
   6  -1   6       84.19       77.31      2.10 o 
   7  -1   6       97.01       98.52      3.20 o 
 -10   0   6        7.81       10.63      1.52 o 
  -9   0   6       39.92       43.79      2.09 o 
  -8   0   6      141.80      137.56      3.76 o 
  -7   0   6      516.96      477.14      7.59 o 
  -6   0   6       11.62        9.25      0.69 o 
  -5   0   6      177.89      167.00      4.03 o 
  -4   0   6        1.69        8.50      0.89 o 
  -3   0   6        0.09        2.11      0.32 o 
  -2   0   6     1156.49     1181.34     14.35 o 
  -1   0   6      501.90      478.21      6.06 o 
   0   0   6      647.19      653.03      8.82 o 
   1   0   6       18.41       11.77      0.65 o 
   2   0   6      154.76      163.70      2.98 o 
   3   0   6       93.23       97.47      2.13 o 
   4   0   6       87.81       84.38      2.03 o 
   5   0   6       17.15       14.44      0.81 o 
   6   0   6       17.70       15.98      1.32 o 
   7   0   6       18.77       26.21      1.69 o 
 -10   1   6        0.01       -0.12      1.83 o 
  -9   1   6        0.93        1.25      0.92 o 
  -8   1   6      190.54      178.18      4.49 o 
  -7   1   6       88.50       96.89      2.86 o 
  -6   1   6       13.78       11.86      0.66 o 
  -5   1   6      707.52      722.96      9.14 o 
  -4   1   6       29.76       21.04      0.63 o 
  -3   1   6       71.87       77.58      1.32 o 
  -2   1   6      220.53      245.89      3.33 o 
  -1   1   6        4.81       11.19      0.43 o 
   0   1   6       66.28       77.49      1.43 o 
   1   1   6      596.52      611.10      9.05 o 
   2   1   6      388.82      387.43      6.11 o 
   3   1   6      474.35      499.21      7.75 o 
   4   1   6       48.03       48.87      1.52 o 
   5   1   6       14.94       16.27      1.01 o 
   6   1   6        4.80        5.84      1.15 o 
   7   1   6        9.00        8.74      1.36 o 
 -10   2   6       11.35       12.75      1.46 o 
  -9   2   6       92.44       83.13      4.29 o 
  -8   2   6        1.68        0.48      0.82 o 
  -7   2   6      492.85      488.13      9.61 o 
  -6   2   6       72.85       85.92      1.99 o 
  -5   2   6      281.80      252.28      4.25 o 
  -4   2   6       20.40       29.67      0.97 o 
  -3   2   6      195.19      231.26      3.82 o 
  -2   2   6       17.51       16.40      0.78 o 
  -1   2   6        9.19        8.85      0.42 o 
   0   2   6        4.62        5.43      0.55 o 
   1   2   6      138.11      131.51      2.54 o 
   2   2   6     1027.73     1041.08     15.10 o 
   3   2   6      440.05      440.34      7.02 o 
   4   2   6        2.66        3.45      0.69 o 
   5   2   6       32.23       30.68      1.65 o 
   6   2   6       25.79       24.59      1.63 o 
 -10   3   6       68.74       73.73      2.88 o 
  -9   3   6      167.79      173.97      4.60 o 
  -8   3   6       96.94       98.55      3.07 o 
  -7   3   6        1.40        0.71      0.66 o 
  -6   3   6        0.82        0.59      0.54 o 
  -5   3   6      182.18      189.99      3.48 o 
  -4   3   6       31.94       31.82      1.06 o 
  -3   3   6      519.77      513.79     11.06 o 
  -2   3   6        2.23        3.28      0.34 o 
  -1   3   6        0.95        0.13      0.38 o 
   0   3   6      105.37      115.77      1.92 o 
   1   3   6       17.08       19.08      0.88 o 
   2   3   6        1.15        0.83      0.58 o 
   3   3   6       56.25       55.10      1.64 o 
   4   3   6        8.29        9.61      0.93 o 
   5   3   6        1.33        1.34      1.24 o 
   6   3   6       57.68       66.32      2.68 o 
  -9   4   6       24.01       28.48      1.71 o 
  -8   4   6       62.60       62.61      2.38 o 
  -7   4   6       15.80       11.44      0.84 o 
  -6   4   6      150.59      138.23      2.85 o 
  -5   4   6       60.59       57.65      1.62 o 
  -4   4   6      340.47      348.97      5.66 o 
  -3   4   6        0.02       -0.25      0.55 o 
  -2   4   6        1.37        2.36      0.51 o 
  -1   4   6        2.99        2.33      0.39 o 
   0   4   6      527.44      525.76      6.88 o 
   1   4   6      130.06      122.24      2.53 o 
   2   4   6       10.27       12.29      0.86 o 
   3   4   6       30.10       24.14      1.15 o 
   4   4   6        0.65       -0.41      0.63 o 
   5   4   6       31.87       33.41      1.88 o 
   6   4   6        1.53        2.81      1.66 o 
  -9   5   6        2.68        2.81      1.14 o 
  -8   5   6       10.90       11.80      1.05 o 
  -7   5   6        2.79        1.86      0.65 o 
  -6   5   6      159.10      148.13      3.09 o 
  -5   5   6      260.39      268.22      6.00 o 
  -4   5   6       27.17       24.97      2.10 o 
  -3   5   6        1.68        0.99      0.53 o 
  -2   5   6      199.56      194.27      3.54 o 
  -1   5   6      102.61      103.74      2.26 o 
   0   5   6        6.25        7.24      0.63 o 
   1   5   6       35.14       33.33      1.21 o 
   2   5   6       65.55       58.95      1.78 o 
   3   5   6        6.55        9.98      0.99 o 
   4   5   6        5.41        3.37      1.09 o 
   5   5   6       27.84       25.11      2.22 o 
  -9   6   6        4.30        3.40      1.19 o 
  -8   6   6       13.86       18.06      2.05 o 
  -7   6   6        1.41        0.29      0.65 o 
  -6   6   6        1.06        0.13      0.65 o 
  -5   6   6      179.07      182.70      3.59 o 
  -4   6   6        8.35        7.08      1.02 o 
  -3   6   6       87.75       84.89      4.61 o 
  -2   6   6        7.52        9.88      0.84 o 
  -1   6   6        1.65        0.36      0.63 o 
   0   6   6        0.70       -0.69      0.69 o 
   1   6   6       15.57       19.14      1.04 o 
   2   6   6       26.08       26.88      1.25 o 
   3   6   6       35.55       33.38      1.44 o 
   4   6   6       14.56       14.79      1.56 o 
  -8   7   6       20.70       21.12      1.49 o 
  -7   7   6       36.69       31.61      1.68 o 
  -6   7   6        2.26        0.44      0.70 o 
  -5   7   6        0.02        0.37      0.67 o 
  -4   7   6      100.10       91.63      2.73 o 
  -3   7   6        3.90        3.55      0.84 o 
  -2   7   6       56.91       47.85      1.59 o 
  -1   7   6       36.00       35.65      1.37 o 
   0   7   6        0.13       -0.18      0.73 o 
   1   7   6        3.90        3.54      0.98 o 
   2   7   6       47.78       52.09      2.22 o 
   3   7   6       12.72       11.82      1.49 o 
  -7   8   6       69.42       76.17      3.83 o 
  -6   8   6      113.42      126.79      3.83 o 
  -5   8   6       60.00       61.22      2.09 o 
  -4   8   6       18.96       19.84      1.32 o 
  -3   8   6        3.36        0.69      0.68 o 
  -2   8   6        2.45        2.09      0.77 o 
  -1   8   6        5.05        5.94      0.91 o 
   0   8   6       22.24       23.06      2.94 o 
   1   8   6        1.78        1.69      0.99 o 
   2   8   6        0.48       -0.26      1.40 o 
  -6   9   6        0.15       -0.34      1.52 o 
  -5   9   6       27.99       32.11      2.25 o 
  -4   9   6        1.13       -0.39      0.95 o 
  -3   9   6       15.34       15.77      1.39 o 
  -2   9   6       41.23       46.44      2.17 o 
  -1   9   6       55.02       56.64      2.35 o 
   0   9   6       13.07       14.61      1.42 o 
  -2 -11   7       25.22       25.73      2.07 o 
  -1 -11   7       22.15       24.22      1.78 o 
   0 -11   7        5.94        6.57      1.07 o 
   1 -11   7       10.84       12.49      1.57 o 
   2 -11   7       13.79       18.54      1.27 o 
  -4 -10   7        8.77        8.08      1.43 o 
  -3 -10   7        3.46        6.36      1.24 o 
  -2 -10   7       14.49       16.75      1.50 o 
  -1 -10   7       82.35       79.41      3.72 o 
   0 -10   7        3.06        5.38      0.89 o 
   1 -10   7       26.08       23.22      1.29 o 
   2 -10   7       73.02       70.39      2.14 o 
   3 -10   7        8.78        7.81      1.03 o 
   4 -10   7        6.62        8.14      1.13 o 
  -5  -9   7        3.39        5.23      1.30 o 
  -4  -9   7        0.01       -0.58      0.94 o 
  -3  -9   7        5.77        8.42      2.28 o 
  -2  -9   7       45.63       46.57      2.10 o 
  -1  -9   7       36.19       37.99      1.47 o 
   0  -9   7        6.87        9.80      1.02 o 
   1  -9   7      235.76      256.19      5.82 o 
   2  -9   7        2.81        2.14      0.82 o 
   3  -9   7       25.38       24.49      1.29 o 
   4  -9   7       15.35       13.77      1.08 o 
   5  -9   7        2.64        1.25      1.50 o 
  -6  -8   7       98.11      102.33      4.31 o 
  -5  -8   7        8.40       11.49      1.43 o 
  -4  -8   7        2.16        1.87      0.98 o 
  -3  -8   7        4.05        3.38      1.02 o 
  -2  -8   7       41.38       39.52      1.40 o 
  -1  -8   7        0.38        0.56      0.60 o 
   0  -8   7        4.88        4.76      0.78 o 
   1  -8   7      162.26      161.97      3.33 o 
   2  -8   7       14.77       15.97      1.02 o 
   3  -8   7       60.19       64.24      1.92 o 
   4  -8   7       15.62       14.66      1.03 o 
   5  -8   7       76.68       72.95      2.70 o 
   6  -8   7       22.52       27.21      1.82 o 
  -7  -7   7        0.08        0.96      1.01 o 
  -6  -7   7      206.61      205.09      5.27 o 
  -5  -7   7        6.00        9.34      1.24 o 
  -4  -7   7        0.89       -0.03      0.77 o 
  -3  -7   7      160.67      145.48      5.07 o 
  -2  -7   7      364.20      364.42      6.00 o 
  -1  -7   7        8.01        8.50      0.77 o 
   0  -7   7        7.81        9.93      0.77 o 
   1  -7   7      263.94      273.88      4.79 o 
   2  -7   7      136.17      134.56      3.40 o 
   3  -7   7       46.55       42.63      1.48 o 
   4  -7   7       29.75       28.76      1.63 o 
   5  -7   7       64.32       66.73      2.54 o 
   6  -7   7       26.55       27.12      1.80 o 
  -8  -6   7        1.22        1.37      1.26 o 
  -7  -6   7        0.16        0.26      0.77 o 
  -6  -6   7       67.99       69.36      2.04 o 
  -5  -6   7        0.22        0.41      0.65 o 
  -4  -6   7      138.47      126.22      5.20 o 
  -3  -6   7      202.93      203.72      9.54 o 
  -2  -6   7      248.01      251.52      4.33 o 
  -1  -6   7        0.04        0.58      0.50 o 
   0  -6   7       39.56       42.54      1.32 o 
   1  -6   7      157.34      155.82      3.93 o 
   2  -6   7      140.32      137.21      2.82 o 
   3  -6   7      313.68      294.12      5.82 o 
   4  -6   7        0.39       -0.70      0.70 o 
   5  -6   7        1.00        1.14      0.85 o 
   6  -6   7        2.54        5.19      1.17 o 
   7  -6   7        2.20        4.68      1.26 o 
  -8  -5   7        3.35        3.66      0.93 o 
  -7  -5   7        2.46        1.39      0.91 o 
  -6  -5   7      106.67      104.95      2.57 o 
  -5  -5   7        1.24        0.07      0.58 o 
  -4  -5   7        7.60        7.47      0.87 o 
  -3  -5   7        0.35        0.08      0.35 o 
  -2  -5   7      225.08      260.97      6.13 o 
  -1  -5   7      133.38      161.40      2.97 o 
   0  -5   7       42.42       46.46      1.30 o 
   1  -5   7      225.88      227.45      3.93 o 
   2  -5   7      169.63      174.47      3.24 o 
   3  -5   7       45.70       48.27      1.46 o 
   4  -5   7      185.79      173.91      4.28 o 
   5  -5   7      165.00      163.90      4.22 o 
   6  -5   7       20.49       22.52      1.56 o 
   7  -5   7       10.18       12.95      2.02 o 
  -9  -4   7        8.42       10.21      1.27 o 
  -8  -4   7        3.03        4.51      0.94 o 
  -7  -4   7       79.31       84.31      3.40 o 
  -6  -4   7        1.33        0.58      0.62 o 
  -5  -4   7      211.20      211.14      3.90 o 
  -4  -4   7       10.35        7.88      0.67 o 
  -3  -4   7       84.65       83.26      1.51 o 
  -2  -4   7      186.30      194.95      2.86 o 
  -1  -4   7        8.04        7.75      0.78 o 
   0  -4   7       26.75       16.21      0.77 o 
   1  -4   7       76.13       87.31      1.53 o 
   2  -4   7       50.36       54.45      2.19 o 
   3  -4   7      350.68      346.31      8.29 o 
   4  -4   7      373.38      354.27      5.82 o 
   5  -4   7       30.81       32.61      1.66 o 
   6  -4   7       27.02       29.83      1.72 o 
   7  -4   7       15.31       14.08      1.50 o 
  -9  -3   7       35.46       31.90      1.55 o 
  -8  -3   7        2.86        3.17      0.84 o 
  -7  -3   7       22.72       22.16      1.15 o 
  -6  -3   7      124.05      126.60      2.75 o 
  -5  -3   7       25.16       27.90      1.09 o 
  -4  -3   7      226.93      216.49      3.55 o 
  -3  -3   7      158.22      167.57      2.53 o 
  -2  -3   7      114.64      128.87      2.03 o 
  -1  -3   7        6.06        7.98      0.44 o 
   0  -3   7      356.10      378.12      4.98 o 
   1  -3   7      294.68      320.70      4.33 o 
   2  -3   7      390.72      366.96      5.11 o 
   3  -3   7      114.56      107.14      2.27 o 
   4  -3   7       79.82       84.52      2.05 o 
   5  -3   7       40.14       35.16      1.33 o 
   6  -3   7        0.24       -0.61      0.67 o 
   7  -3   7       11.42       10.88      1.30 o 
  -9  -2   7        1.38        2.44      0.94 o 
  -8  -2   7       23.53       21.05      1.17 o 
  -7  -2   7       10.88        9.41      0.83 o 
  -6  -2   7      165.42      174.79      3.38 o 
  -5  -2   7       17.83       15.10      0.82 o 
  -4  -2   7      420.74      448.71      6.29 o 
  -3  -2   7      606.28      605.09     11.49 o 
  -2  -2   7      107.79      142.57      2.18 o 
  -1  -2   7      141.47      141.65      2.14 o 
   0  -2   7     3783.15     4094.56     48.73 o 
   1  -2   7      627.23      664.50     11.92 o 
   2  -2   7       91.62       95.01      2.02 o 
   3  -2   7      315.72      330.90      5.42 o 
   4  -2   7        3.02        2.85      0.66 o 
   5  -2   7        9.24       10.88      0.94 o 
   6  -2   7        0.25       -0.65      0.65 o 
   7  -2   7       28.13       26.61      1.68 o 
 -10  -1   7       27.68       32.92      1.98 o 
  -9  -1   7       12.78       12.61      1.32 o 
  -8  -1   7      100.76      103.40      2.55 o 
  -7  -1   7        4.39        3.74      0.72 o 
  -6  -1   7       21.71       21.30      1.00 o 
  -5  -1   7        0.04       -0.31      0.31 o 
  -4  -1   7      787.97      909.95     11.32 o 
  -3  -1   7        1.91        3.32      0.38 o 
  -2  -1   7       83.19       82.00      1.42 o 
  -1  -1   7        0.12       -0.12      0.29 o 
   0  -1   7       13.98       11.35      0.51 o 
   1  -1   7      402.36      370.47      4.87 o 
   2  -1   7       34.65       34.44      1.13 o 
   3  -1   7        0.03        0.16      0.46 o 
   4  -1   7      379.05      368.29      6.08 o 
   5  -1   7       36.12       37.24      1.96 o 
   6  -1   7      111.19      114.98      2.77 o 
   7  -1   7        0.58        0.83      0.99 o 
 -10   0   7       18.86       21.63      1.99 o 
  -9   0   7        7.63        8.88      1.34 o 
  -8   0   7      250.13      249.06     13.15 o 
  -7   0   7      156.75      149.76      3.85 o 
  -6   0   7       63.52       59.35      1.65 o 
  -5   0   7       87.71       86.59      1.58 o 
  -4   0   7      192.36      203.75      2.96 o 
  -3   0   7        2.06        0.38      0.28 o 
  -2   0   7        2.53        0.80      0.30 o 
  -1   0   7      685.85      833.63     10.32 o 
   0   0   7     1064.73     1070.58     13.12 o 
   1   0   7       50.36       55.65      1.42 o 
   2   0   7       31.49       26.17      1.01 o 
   3   0   7       46.00       44.41      1.41 o 
   4   0   7      252.98      252.99      4.54 o 
   5   0   7      125.79      136.41      2.99 o 
   6   0   7      112.21      107.82      3.33 o 
   7   0   7        6.92        7.55      1.34 o 
 -10   1   7        0.17       -0.39      1.31 o 
  -9   1   7        0.24       -0.72      0.85 o 
  -8   1   7      319.49      287.93      6.46 o 
  -7   1   7      335.77      323.27      6.85 o 
  -6   1   7      333.45      349.39      5.66 o 
  -5   1   7       59.76       58.51      1.22 o 
  -4   1   7      116.37      117.46      1.90 o 
  -3   1   7       72.09       64.69      1.20 o 
  -2   1   7       17.02       26.74      0.70 o 
  -1   1   7      382.76      395.12      5.17 o 
   0   1   7       20.95       14.85      0.51 o 
   1   1   7      151.16      141.22      3.36 o 
   2   1   7       55.06       56.84      1.56 o 
   3   1   7        0.46        0.23      0.53 o 
   4   1   7        2.24        2.00      0.71 o 
   5   1   7       44.80       43.88      1.94 o 
   6   1   7       73.33       74.72      2.78 o 
 -10   2   7        9.82       12.21      1.60 o 
  -9   2   7       24.42       30.95      3.65 o 
  -8   2   7       63.13       72.92      2.56 o 
  -7   2   7      625.44      604.99     11.62 o 
  -6   2   7      229.17      227.00      4.17 o 
  -5   2   7       27.44       22.65      1.12 o 
  -4   2   7      288.98      266.12      4.64 o 
  -3   2   7      241.61      257.24      3.55 o 
  -2   2   7        0.51        1.20      0.31 o 
  -1   2   7       65.96       66.19      1.25 o 
   0   2   7      210.16      218.34      3.13 o 
   1   2   7       91.27       83.19      1.91 o 
   2   2   7      267.00      254.47      4.46 o 
   3   2   7      308.30      290.28      6.20 o 
   4   2   7       61.44       54.46      1.72 o 
   5   2   7       30.09       28.33      1.62 o 
   6   2   7       18.54       18.98      1.52 o 
 -10   3   7        9.44       13.79      1.61 o 
  -9   3   7        3.82        2.42      1.06 o 
  -8   3   7       13.43       16.73      1.38 o 
  -7   3   7      228.38      207.42      3.91 o 
  -6   3   7      212.70      189.61      3.58 o 
  -5   3   7       51.87       50.72      2.47 o 
  -4   3   7        1.46        3.58      0.58 o 
  -3   3   7        8.93        8.88      0.67 o 
  -2   3   7       12.51       14.29      0.73 o 
  -1   3   7       93.65       89.73      1.61 o 
   0   3   7      232.72      234.05      4.03 o 
   1   3   7       99.54      100.94      2.26 o 
   2   3   7      182.80      178.04      3.45 o 
   3   3   7      177.84      177.07      3.54 o 
   4   3   7      120.23      123.09      2.85 o 
   5   3   7        0.61        0.56      0.85 o 
  -9   4   7       42.28       41.14      4.62 o 
  -8   4   7      151.74      147.94      8.43 o 
  -7   4   7        0.01       -0.39      0.57 o 
  -6   4   7       16.84       18.47      1.02 o 
  -5   4   7      137.40      149.80      2.99 o 
  -4   4   7        4.70        6.32      1.26 o 
  -3   4   7       17.05       16.95      0.86 o 
  -2   4   7       43.85       44.80      2.09 o 
  -1   4   7       30.16       35.50      1.19 o 
   0   4   7      107.01      104.00      2.27 o 
   1   4   7        8.18       10.77      0.82 o 
   2   4   7       74.17       71.44      1.94 o 
   3   4   7      124.76      130.17      3.35 o 
   4   4   7       97.41       93.58      4.21 o 
   5   4   7        5.47        3.79      1.39 o 
  -9   5   7      149.46      158.18      4.48 o 
  -8   5   7       45.06       51.79      1.76 o 
  -7   5   7        6.16       10.17      0.99 o 
  -6   5   7       81.43       92.65      3.82 o 
  -5   5   7       45.95       42.37      1.46 o 
  -4   5   7       61.09       59.88      2.87 o 
  -3   5   7       50.33       49.87      1.50 o 
  -2   5   7      326.63      325.46      5.45 o 
  -1   5   7      274.52      263.64      4.58 o 
   0   5   7       15.27       12.07      1.11 o 
   1   5   7        1.87        1.51      0.67 o 
   2   5   7       33.10       40.96      1.50 o 
   3   5   7       13.25       15.05      1.09 o 
   4   5   7       23.69       21.86      1.60 o 
  -8   6   7       20.20       20.61      1.24 o 
  -7   6   7        5.78        6.94      0.91 o 
  -6   6   7        3.04        0.94      0.65 o 
  -5   6   7      136.75      129.92      2.89 o 
  -4   6   7      293.80      289.70      8.77 o 
  -3   6   7      188.68      193.54      4.09 o 
  -2   6   7       43.61       41.41      1.44 o 
  -1   6   7        3.92        2.90      0.67 o 
   0   6   7       41.04       40.58      1.85 o 
   1   6   7        4.27        4.25      0.97 o 
   2   6   7        0.87        0.52      0.78 o 
   3   6   7        4.83        6.59      1.94 o 
  -8   7   7        6.43        6.06      1.05 o 
  -7   7   7        1.26        0.64      0.76 o 
  -6   7   7        5.09        6.08      0.87 o 
  -5   7   7       16.65       11.75      1.02 o 
  -4   7   7        0.23       -0.61      0.61 o 
  -3   7   7      161.95      169.74      3.67 o 
  -2   7   7       48.60       50.82      2.06 o 
  -1   7   7      143.41      154.29      6.88 o 
   0   7   7       18.85       20.83      1.45 o 
   1   7   7       27.77       26.91      1.68 o 
   2   7   7       22.56       28.54      2.24 o 
  -7   8   7        0.09       -0.98      0.98 o 
  -6   8   7       48.98       47.47      1.78 o 
  -5   8   7       13.02       13.66      1.09 o 
  -4   8   7        9.30        8.39      1.00 o 
  -3   8   7       27.50       31.77      1.66 o 
  -2   8   7       19.10       20.46      1.49 o 
  -1   8   7        6.55        5.83      1.17 o 
   0   8   7       17.54       17.57      1.46 o 
   1   8   7        4.92        4.51      1.40 o 
  -5   9   7        2.54        4.98      1.25 o 
  -4   9   7        2.92        1.84      1.44 o 
  -3   9   7        0.53       -0.85      0.88 o 
  -2   9   7        2.41        2.29      1.07 o 
  -1   9   7        4.77        3.13      1.60 o 
  -1 -11   8        0.57        0.93      1.05 o 
   0 -11   8        8.08       10.16      1.18 o 
   1 -11   8        0.20        0.89      0.90 o 
  -4 -10   8        3.05        3.24      1.16 o 
  -3 -10   8        0.05        0.52      0.93 o 
  -2 -10   8       26.28       22.86      1.66 o 
  -1 -10   8        1.27        1.10      0.84 o 
   0 -10   8        0.06        0.04      0.76 o 
   1 -10   8       23.89       26.25      1.36 o 
   2 -10   8        2.29        1.23      0.83 o 
   3 -10   8       34.48       39.23      1.66 o 
  -5  -9   8       32.03       31.92      1.98 o 
  -4  -9   8       18.38       15.46      1.50 o 
  -3  -9   8        5.35        4.99      1.18 o 
  -2  -9   8       30.83       33.52      1.85 o 
  -1  -9   8      100.26       93.93      2.79 o 
   0  -9   8       69.64       65.27      3.06 o 
   1  -9   8        0.93       -0.25      0.67 o 
   2  -9   8        0.44       -0.05      0.88 o 
   3  -9   8        7.49        6.27      0.97 o 
   4  -9   8        0.52       -0.53      1.01 o 
  -6  -8   8       15.21       19.69      1.68 o 
  -5  -8   8        0.42        1.39      1.39 o 
  -4  -8   8       75.94       75.79      2.79 o 
  -3  -8   8      106.51      109.53      3.37 o 
  -2  -8   8       72.49       72.07      2.31 o 
  -1  -8   8      244.64      261.99      5.66 o 
   0  -8   8        1.25       -0.14      0.67 o 
   1  -8   8       55.59       55.44      2.20 o 
   2  -8   8      136.55      126.31      3.22 o 
   3  -8   8        4.54        4.03      0.86 o 
   4  -8   8        0.06       -0.83      0.90 o 
   5  -8   8        7.05        4.29      1.25 o 
  -7  -7   8        0.13       -0.97      0.97 o 
  -6  -7   8        1.60        0.31      1.29 o 
  -5  -7   8       14.41       12.83      1.79 o 
  -4  -7   8       45.39       48.70      2.11 o 
  -3  -7   8        0.42        1.46      0.85 o 
  -2  -7   8        5.18        5.94      1.75 o 
  -1  -7   8        1.45        2.32      0.81 o 
   0  -7   8        1.81        3.10      0.70 o 
   1  -7   8       42.13       37.60      1.39 o 
   2  -7   8      390.25      391.02      6.51 o 
   3  -7   8        5.22        6.21      0.86 o 
   4  -7   8       10.99       13.89      1.23 o 
   5  -7   8        1.56        1.06      1.04 o 
   6  -7   8       27.58       25.52      1.74 o 
  -8  -6   8        6.79        9.93      1.18 o 
  -7  -6   8        4.77        2.47      0.79 o 
  -6  -6   8        0.01       -0.09      0.69 o 
  -5  -6   8      622.98      619.93      9.71 o 
  -4  -6   8       11.51       10.72      1.18 o 
  -3  -6   8       63.87       51.96      1.53 o 
  -2  -6   8       86.61       83.64      1.98 o 
  -1  -6   8       19.38       16.01      0.86 o 
   0  -6   8       17.08       14.44      1.03 o 
   1  -6   8       40.85       45.05      2.03 o 
   2  -6   8      302.96      293.81      5.07 o 
   3  -6   8        5.78        9.49      3.23 o 
   4  -6   8       46.83       47.91      2.05 o 
   5  -6   8        0.63       -0.01      0.88 o 
   6  -6   8       47.70       49.69      2.32 o 
  -8  -5   8       23.33       26.50      1.44 o 
  -7  -5   8        0.01       -0.77      0.77 o 
  -6  -5   8       59.57       61.02      1.90 o 
  -5  -5   8       55.88       61.97      2.33 o 
  -4  -5   8       12.92       10.63      0.79 o 
  -3  -5   8      256.72      244.85      3.58 o 
  -2  -5   8      252.26      261.27      3.73 o 
  -1  -5   8      177.91      173.93      5.39 o 
   0  -5   8        0.98        0.64      0.58 o 
   1  -5   8       13.36       13.74      0.78 o 
   2  -5   8       31.83       30.46      1.27 o 
   3  -5   8       30.91       31.79      1.60 o 
   4  -5   8      145.36      128.19      6.41 o 
   5  -5   8        0.02        0.79      0.88 o 
   6  -5   8        1.12        0.28      1.21 o 
  -9  -4   8        4.13        3.54      1.07 o 
  -8  -4   8       10.21       11.75      1.09 o 
  -7  -4   8       23.00       21.39      1.17 o 
  -6  -4   8       22.61       14.41      1.09 o 
  -5  -4   8      106.92      113.81      2.58 o 
  -4  -4   8        3.06        3.85      0.61 o 
  -3  -4   8      381.84      400.27      5.38 o 
  -2  -4   8      102.41      107.53      1.84 o 
  -1  -4   8      155.51      168.08      3.19 o 
   0  -4   8        2.93        6.43      0.50 o 
   1  -4   8      320.96      329.87      4.53 o 
   2  -4   8      196.37      202.12      5.28 o 
   3  -4   8      143.89      128.60      2.65 o 
   4  -4   8       34.88       36.60      1.96 o 
   5  -4   8       25.17       24.25      1.52 o 
   6  -4   8        9.15        9.13      1.88 o 
  -9  -3   8       45.75       51.08      1.95 o 
  -8  -3   8       46.56       44.02      1.66 o 
  -7  -3   8       14.10       11.91      0.98 o 
  -6  -3   8       83.64       82.10      2.09 o 
  -5  -3   8       96.39      104.76      2.63 o 
  -4  -3   8       13.81       13.70      0.62 o 
  -3  -3   8      229.95      213.22      4.48 o 
  -2  -3   8      106.36      117.44      2.04 o 
  -1  -3   8      169.25      171.22      2.57 o 
   0  -3   8        5.03        5.86      0.47 o 
   1  -3   8      677.80      635.08      9.63 o 
   2  -3   8       77.72       76.77      1.88 o 
   3  -3   8       17.63       20.28      1.10 o 
   4  -3   8      198.48      195.61      3.74 o 
   5  -3   8      211.82      209.90      4.07 o 
   6  -3   8        0.87       -0.17      0.77 o 
  -9  -2   8       71.26       69.70      2.69 o 
  -8  -2   8       19.60       15.50      1.41 o 
  -7  -2   8        0.15        0.01      0.63 o 
  -6  -2   8       25.71       21.33      1.02 o 
  -5  -2   8        6.82        5.83      0.76 o 
  -4  -2   8      121.72      129.72      2.55 o 
  -3  -2   8      174.33      168.18      2.56 o 
  -2  -2   8      358.02      396.76      5.26 o 
  -1  -2   8      113.87      120.22      1.96 o 
   0  -2   8       55.24       48.16      1.05 o 
   1  -2   8       19.28       31.75      1.58 o 
   2  -2   8      197.06      212.95      3.78 o 
   3  -2   8       12.24       12.81      0.86 o 
   4  -2   8      274.03      258.16      4.64 o 
   5  -2   8      240.08      232.20      4.40 o 
   6  -2   8       40.80       38.13      1.59 o 
  -9  -1   8        2.54        0.01      1.52 o 
  -8  -1   8        3.63        4.64      1.10 o 
  -7  -1   8        0.66        0.46      0.60 o 
  -6  -1   8      121.35      102.11      2.30 o 
  -5  -1   8      276.12      264.09      3.80 o 
  -4  -1   8       54.25       50.38      1.13 o 
  -3  -1   8      447.20      448.58      5.89 o 
  -2  -1   8      255.17      304.02      4.14 o 
  -1  -1   8      127.89      131.04      2.08 o 
   0  -1   8     1036.80     1005.27     12.42 o 
   1  -1   8      394.45      421.59      9.58 o 
   2  -1   8      154.21      147.99      2.91 o 
   3  -1   8       26.91       25.94      1.12 o 
   4  -1   8      510.84      511.38      8.18 o 
   5  -1   8      151.47      154.98      3.34 o 
   6  -1   8        0.69        0.18      0.80 o 
 -10   0   8        1.77        0.91      1.40 o 
  -9   0   8       15.90       14.00      3.20 o 
  -8   0   8      115.23      106.53      3.28 o 
  -7   0   8        1.25        3.22      0.81 o 
  -6   0   8      160.17      152.24      3.76 o 
  -5   0   8        1.73        2.05      0.43 o 
  -4   0   8       62.74       60.33      1.24 o 
  -3   0   8      433.16      506.52      6.56 o 
  -2   0   8       31.51       43.11      1.05 o 
  -1   0   8        1.67        2.87      0.40 o 
   0   0   8      102.04       89.81      1.55 o 
   1   0   8      380.80      397.70      6.30 o 
   2   0   8      238.31      232.48      4.13 o 
   3   0   8       24.18       27.11      1.19 o 
   4   0   8       18.48       16.51      1.03 o 
   5   0   8       32.81       28.33      1.33 o 
   6   0   8        2.16        2.39      1.06 o 
 -10   1   8        8.26       10.52      1.52 o 
  -9   1   8        3.38        2.49      1.09 o 
  -8   1   8      106.83      104.13      3.21 o 
  -7   1   8      433.27      436.95      8.84 o 
  -6   1   8      133.43      138.13      2.78 o 
  -5   1   8       54.65       48.59      1.39 o 
  -4   1   8       17.44       26.36      1.10 o 
  -3   1   8       65.33       64.28      2.72 o 
  -2   1   8       55.85       58.33      1.18 o 
  -1   1   8       93.95       98.41      1.68 o 
   0   1   8       50.89       47.87      1.33 o 
   1   1   8      522.30      525.06      8.09 o 
   2   1   8      292.20      291.23      5.00 o 
   3   1   8      533.94      536.02      8.50 o 
   4   1   8        0.01       -0.78      1.11 o 
   5   1   8        1.25        1.01      0.75 o 
   6   1   8        0.23       -0.37      1.01 o 
 -10   2   8       68.68       81.78      4.80 o 
  -9   2   8       29.94       34.53      1.91 o 
  -8   2   8       64.84       75.27      2.65 o 
  -7   2   8      278.17      267.17      5.99 o 
  -6   2   8       19.23       16.24      0.92 o 
  -5   2   8      269.76      282.97      4.80 o 
  -4   2   8      222.38      228.67      3.97 o 
  -3   2   8       17.22       18.70      0.85 o 
  -2   2   8       10.37        6.89      0.46 o 
  -1   2   8       56.55       57.94      1.46 o 
   0   2   8        0.60        1.37      0.53 o 
   1   2   8      249.66      261.47      4.54 o 
   2   2   8       71.63       76.12      1.98 o 
   3   2   8       75.34       79.04      2.38 o 
   4   2   8        7.06        8.51      0.96 o 
   5   2   8        0.01       -0.67      0.88 o 
  -9   3   8       15.99       17.83      1.48 o 
  -8   3   8        2.96        3.21      1.50 o 
  -7   3   8       82.51       90.33      5.10 o 
  -6   3   8      339.63      334.59      5.65 o 
  -5   3   8       38.97       38.58      1.31 o 
  -4   3   8       10.46       10.72      0.74 o 
  -3   3   8      257.41      256.63      4.39 o 
  -2   3   8       89.16       86.30      1.95 o 
  -1   3   8      237.88      231.64      3.40 o 
   0   3   8      658.40      656.78      9.94 o 
   1   3   8      289.59      289.98      5.10 o 
   2   3   8        2.47        3.47      0.73 o 
   3   3   8       36.70       40.19      1.54 o 
   4   3   8       11.16       10.13      1.11 o 
   5   3   8        4.53        5.79      1.30 o 
  -9   4   8        3.22        2.26      1.08 o 
  -8   4   8       52.84       61.16      2.40 o 
  -7   4   8        3.21        3.56      0.74 o 
  -6   4   8      334.19      311.11      5.40 o 
  -5   4   8        1.27        1.74      0.73 o 
  -4   4   8      108.17      109.50      2.43 o 
  -3   4   8       32.83       31.17      1.17 o 
  -2   4   8      178.49      173.20      3.30 o 
  -1   4   8      389.95      357.51      7.35 o 
   0   4   8       65.32       65.77      4.08 o 
   1   4   8       14.65       14.50      0.95 o 
   2   4   8       10.90       11.28      0.99 o 
   3   4   8       24.32       22.91      1.25 o 
   4   4   8        9.81        9.92      1.46 o 
  -9   5   8        0.38       -1.44      1.44 o 
  -8   5   8        0.37       -0.71      0.71 o 
  -7   5   8        2.70        1.59      0.82 o 
  -6   5   8       72.63       61.13      2.03 o 
  -5   5   8        2.17        1.39      0.63 o 
  -4   5   8      148.40      143.87      3.02 o 
  -3   5   8      109.65      101.83      2.37 o 
  -2   5   8       66.29       60.53      1.74 o 
  -1   5   8        9.59        9.52      1.71 o 
   0   5   8      106.49      110.50      3.24 o 
   1   5   8        4.99        5.88      1.07 o 
   2   5   8       69.36       71.86      3.03 o 
   3   5   8       63.43       64.64      3.14 o 
   4   5   8       92.84       99.94      4.83 o 
  -8   6   8      110.33      121.52      3.01 o 
  -7   6   8       32.11       27.95      1.34 o 
  -6   6   8        2.92        0.74      0.69 o 
  -5   6   8       46.07       45.08      1.91 o 
  -4   6   8      150.28      144.56      3.14 o 
  -3   6   8      125.29      123.85      2.80 o 
  -2   6   8        0.49       -0.03      0.68 o 
  -1   6   8        5.37        3.25      0.92 o 
   0   6   8       12.40       13.16      1.35 o 
   1   6   8        7.87        6.21      1.19 o 
   2   6   8       25.37       28.52      3.38 o 
   3   6   8       49.79       55.86      3.59 o 
  -7   7   8        1.29        0.65      0.86 o 
  -6   7   8        6.49        5.69      0.94 o 
  -5   7   8        9.51        8.78      1.06 o 
  -4   7   8        0.02        0.26      1.27 o 
  -3   7   8       42.72       44.10      1.80 o 
  -2   7   8       87.40       81.23      7.83 o 
  -1   7   8        0.01       -0.09      0.91 o 
   0   7   8       11.09       11.99      1.94 o 
   1   7   8       14.81       15.29      1.49 o 
  -6   8   8       19.18       18.18      1.67 o 
  -5   8   8       11.54       11.39      1.21 o 
  -4   8   8       17.71       17.09      1.60 o 
  -3   8   8       20.46       21.86      1.29 o 
  -2   8   8        5.40        6.96      1.27 o 
  -1   8   8       49.94       62.78      2.60 o 
   0   8   8       28.54       30.56      1.89 o 
  -3 -10   9        0.06       -1.01      1.01 o 
  -2 -10   9        3.33        2.24      3.13 o 
  -1 -10   9       37.42       41.58      1.69 o 
   0 -10   9       33.40       38.81      1.73 o 
   1 -10   9       64.34       67.24      4.84 o 
   2 -10   9        0.21        0.85      1.05 o 
   3 -10   9        3.99        3.16      1.14 o 
  -5  -9   9       19.37       20.22      1.84 o 
  -4  -9   9       18.48       18.92      2.19 o 
  -3  -9   9       16.17       14.65      1.75 o 
  -2  -9   9       59.50       55.30      2.36 o 
  -1  -9   9       44.92       40.01      2.86 o 
   0  -9   9       21.94       24.83      1.29 o 
   1  -9   9        0.01        0.25      0.71 o 
   2  -9   9        8.79       11.04      1.08 o 
   3  -9   9       31.11       32.37      1.89 o 
   4  -9   9       12.66       11.44      1.48 o 
  -6  -8   9      110.73      113.17      3.78 o 
  -5  -8   9        0.91        0.49      0.97 o 
  -4  -8   9      116.12      108.48      3.69 o 
  -3  -8   9       31.82       29.46      1.72 o 
  -2  -8   9       23.81       22.88      1.64 o 
  -1  -8   9       91.69       87.79      3.23 o 
   0  -8   9       46.71       46.36      2.47 o 
   1  -8   9        5.25        8.06      0.96 o 
   2  -8   9       11.11       11.73      1.05 o 
   3  -8   9        3.16        4.97      1.12 o 
   4  -8   9       12.58       12.79      1.47 o 
   5  -8   9        2.67        2.79      1.14 o 
  -7  -7   9        4.43        5.33      1.26 o 
  -6  -7   9      105.20      116.64      3.70 o 
  -5  -7   9        1.36        3.17      1.08 o 
  -4  -7   9      190.61      189.46      6.09 o 
  -3  -7   9      167.75      156.56      4.13 o 
  -2  -7   9      146.94      146.43      3.07 o 
  -1  -7   9      153.72      168.69      5.04 o 
   0  -7   9      339.13      317.38      5.89 o 
   1  -7   9       76.44       78.38      2.07 o 
   2  -7   9       14.72       15.43      1.07 o 
   3  -7   9       13.27       10.83      1.19 o 
   4  -7   9        1.53        1.02      0.96 o 
   5  -7   9        0.18       -0.92      0.92 o 
  -8  -6   9       21.68       23.25      1.45 o 
  -7  -6   9       48.93       56.41      1.94 o 
  -6  -6   9        1.84        0.63      0.90 o 
  -5  -6   9        2.01        0.49      0.86 o 
  -4  -6   9       13.59       10.36      1.31 o 
  -3  -6   9       87.00       89.09      2.13 o 
  -2  -6   9      131.57      141.19      2.88 o 
  -1  -6   9       74.00       74.81      1.89 o 
   0  -6   9       98.40       87.91      2.25 o 
   1  -6   9        0.16       -0.51      0.51 o 
   2  -6   9      156.23      139.79      3.75 o 
   3  -6   9      234.87      233.19      5.50 o 
   4  -6   9        0.98        1.14      0.92 o 
   5  -6   9       20.84       22.62      5.45 o 
  -8  -5   9        5.38        6.50      1.02 o 
  -7  -5   9        5.37        3.91      0.85 o 
  -6  -5   9        1.58       -0.23      0.94 o 
  -5  -5   9       72.53       73.04      1.99 o 
  -4  -5   9      391.50      382.39      6.28 o 
  -3  -5   9        1.12       -0.44      0.44 o 
  -2  -5   9       57.72       55.41      1.52 o 
  -1  -5   9       61.68       53.82      2.08 o 
   0  -5   9      268.86      252.09      4.36 o 
   1  -5   9       10.59       11.46      0.81 o 
   2  -5   9       44.96       40.03      1.79 o 
   3  -5   9      192.10      181.36      4.51 o 
   4  -5   9        2.63        0.59      1.91 o 
   5  -5   9        0.43        0.24      0.88 o 
   6  -5   9        2.03        1.27      2.32 o 
  -9  -4   9      135.22      143.52      3.50 o 
  -8  -4   9        2.01        1.19      0.83 o 
  -7  -4   9       25.49       26.37      1.31 o 
  -6  -4   9       23.13       23.11      1.99 o 
  -5  -4   9      202.33      214.54      3.99 o 
  -4  -4   9       52.18       57.37      1.89 o 
  -3  -4   9       12.03       13.24      0.66 o 
  -2  -4   9      210.23      200.59      3.03 o 
  -1  -4   9      364.89      371.39      5.06 o 
   0  -4   9       12.49        9.20      0.57 o 
   1  -4   9        0.06       -0.54      0.54 o 
   2  -4   9        1.52        0.76      0.73 o 
   3  -4   9       71.19       62.00      2.26 o 
   4  -4   9        1.48        0.13      1.01 o 
   5  -4   9        2.99        1.73      1.45 o 
   6  -4   9        3.98        2.54      1.79 o 
  -9  -3   9       17.95       21.24      1.66 o 
  -8  -3   9       24.21       16.44      1.45 o 
  -7  -3   9       11.25       12.82      0.96 o 
  -6  -3   9      109.77      100.45      2.40 o 
  -5  -3   9       12.85       15.55      1.21 o 
  -4  -3   9      114.93      112.16      1.99 o 
  -3  -3   9      536.69      531.25      6.97 o 
  -2  -3   9     1752.24     1788.39     26.35 o 
  -1  -3   9      108.37      110.04      2.52 o 
   0  -3   9       20.09       19.25      0.73 o 
   1  -3   9       15.32       17.86      0.86 o 
   2  -3   9      154.44      144.15      4.49 o 
   3  -3   9       14.70       11.58      0.86 o 
   4  -3   9        7.64        9.06      0.88 o 
   5  -3   9        1.79        3.60      0.84 o 
   6  -3   9        1.11        0.65      1.44 o 
  -9  -2   9        0.24       -0.95      0.95 o 
  -8  -2   9        3.86        3.52      1.02 o 
  -7  -2   9       20.00       15.19      1.02 o 
  -6  -2   9      119.90      114.00      2.55 o 
  -5  -2   9       21.02       24.37      1.03 o 
  -4  -2   9      862.31      900.91     11.35 o 
  -3  -2   9       30.90       33.24      0.95 o 
  -2  -2   9      461.46      474.60      6.25 o 
  -1  -2   9       30.73       30.66      1.06 o 
   0  -2   9       16.64       15.27      0.64 o 
   1  -2   9       30.82       37.22      1.24 o 
   2  -2   9      584.14      603.72     13.42 o 
   3  -2   9       26.94       29.71      1.40 o 
   4  -2   9        1.72        1.08      0.68 o 
   5  -2   9       37.31       37.97      1.56 o 
   6  -2   9      115.60      128.05      3.12 o 
  -9  -1   9       14.86       17.11      1.48 o 
  -8  -1   9       29.81       27.01      1.68 o 
  -7  -1   9        1.79        0.45      0.82 o 
  -6  -1   9      181.25      178.02      3.42 o 
  -5  -1   9      132.63      131.78      2.25 o 
  -4  -1   9        5.79        3.65      0.51 o 
  -3  -1   9       34.92       36.41      0.96 o 
  -2  -1   9       16.38       19.24      0.71 o 
  -1  -1   9      277.82      313.74      4.33 o 
   0  -1   9      310.14      320.44      5.24 o 
   1  -1   9      194.78      185.43      3.43 o 
   2  -1   9      171.50      167.77      3.98 o 
   3  -1   9        1.73        0.59      0.66 o 
   4  -1   9      137.89      139.53      3.93 o 
   5  -1   9       94.22       88.43      2.46 o 
   6  -1   9       51.63       55.10      1.97 o 
  -9   0   9       39.49       44.54      2.17 o 
  -8   0   9       12.64       12.61      1.18 o 
  -7   0   9      216.20      222.82      5.24 o 
  -6   0   9      297.46      268.36      5.87 o 
  -5   0   9      122.86      112.15      2.76 o 
  -4   0   9       14.70       15.52      0.64 o 
  -3   0   9       79.11       77.38      1.48 o 
  -2   0   9      230.99      218.57      3.19 o 
  -1   0   9       28.38       23.36      0.74 o 
   0   0   9      150.41      138.15      2.73 o 
   1   0   9      283.92      281.29      5.92 o 
   2   0   9       96.43       91.60      2.51 o 
   3   0   9       11.81       15.22      1.02 o 
   4   0   9       11.90       12.89      1.02 o 
   5   0   9       34.13       35.77      1.33 o 
  -9   1   9       66.12       72.28      4.03 o 
  -8   1   9       15.80       20.93      3.02 o 
  -7   1   9       29.17       23.72      1.51 o 
  -6   1   9        3.53        3.38      0.69 o 
  -5   1   9      266.91      259.35      6.09 o 
  -4   1   9       19.69       21.23      0.92 o 
  -3   1   9      159.97      157.75      2.47 o 
  -2   1   9      276.61      293.26      4.20 o 
  -1   1   9        9.07        8.07      0.67 o 
   0   1   9        0.19       -0.18      0.63 o 
   1   1   9      464.65      441.05      7.06 o 
   2   1   9      380.83      379.72      6.33 o 
   3   1   9       90.44       89.94      2.30 o 
   4   1   9        0.03       -0.69      0.69 o 
   5   1   9       28.63       29.11      2.18 o 
  -9   2   9       69.60       80.67      2.95 o 
  -8   2   9       35.45       31.62      2.84 o 
  -7   2   9      178.22      165.02      4.23 o 
  -6   2   9       89.24       87.04      2.13 o 
  -5   2   9      101.33       92.05      2.15 o 
  -4   2   9       90.59       96.81      3.31 o 
  -3   2   9        0.56        0.41      0.49 o 
  -2   2   9      173.97      180.13      3.28 o 
  -1   2   9       32.19       29.87      1.16 o 
   0   2   9      522.82      523.94      8.16 o 
   1   2   9      263.50      263.07      6.94 o 
   2   2   9       54.08       54.98      1.73 o 
   3   2   9        4.13        5.88      0.90 o 
   4   2   9       27.27       24.43      1.32 o 
   5   2   9        0.04       -0.57      0.99 o 
  -9   3   9       23.82       23.73      1.68 o 
  -8   3   9        1.44        2.09      1.02 o 
  -7   3   9       12.25       13.32      0.94 o 
  -6   3   9      127.73      133.92      2.89 o 
  -5   3   9       62.06       56.62      1.67 o 
  -4   3   9      280.41      255.35      4.48 o 
  -3   3   9       57.56       57.76      1.60 o 
  -2   3   9       12.88       12.41      0.80 o 
  -1   3   9       31.70       34.61      1.68 o 
   0   3   9      156.22      154.22      3.10 o 
   1   3   9        1.97        1.60      0.71 o 
   2   3   9      165.31      171.56      3.53 o 
   3   3   9       31.88       28.07      1.36 o 
   4   3   9      180.08      187.19      6.61 o 
  -9   4   9        4.76        2.96      1.14 o 
  -8   4   9        0.99        0.07      0.96 o 
  -7   4   9       22.13       24.66      1.24 o 
  -6   4   9       86.30       89.68      2.27 o 
  -5   4   9       34.66       33.25      1.32 o 
  -4   4   9      111.96      108.80      2.49 o 
  -3   4   9       45.17       40.09      1.39 o 
  -2   4   9      292.99      306.16     17.68 o 
  -1   4   9        0.12       -0.63      0.74 o 
   0   4   9       59.57       55.30      2.17 o 
   1   4   9        0.03       -0.64      0.64 o 
   2   4   9       35.74       35.04      1.50 o 
   3   4   9       47.91       49.86      2.88 o 
   4   4   9       32.43       35.30      2.87 o 
  -8   5   9        0.23       -0.52      0.75 o 
  -7   5   9       72.94       81.07      2.26 o 
  -6   5   9       18.88       21.20      1.17 o 
  -5   5   9      145.56      148.86      3.21 o 
  -4   5   9       35.57       30.26      1.31 o 
  -3   5   9      287.20      292.96      8.85 o 
  -2   5   9       17.45       11.93      1.93 o 
  -1   5   9        8.20        9.63      1.21 o 
   0   5   9      147.41      143.08      3.95 o 
   1   5   9       84.17       83.07      2.85 o 
   2   5   9       10.65       12.56      1.29 o 
   3   5   9        0.75        0.84      0.92 o 
  -8   6   9        3.18        5.67      1.03 o 
  -7   6   9        0.01       -1.01      1.01 o 
  -6   6   9       11.02       11.24      1.07 o 
  -5   6   9       36.93       36.50      1.50 o 
  -4   6   9       30.01       30.79      1.36 o 
  -3   6   9       12.14       11.05      1.03 o 
  -2   6   9       85.29       80.65      2.83 o 
  -1   6   9       73.84       85.04      2.95 o 
   0   6   9       98.40      111.81      3.51 o 
   1   6   9      113.60      121.14      3.73 o 
   2   6   9        2.90        4.87      1.29 o 
  -6   7   9       12.03       10.96      1.13 o 
  -5   7   9        0.00       -0.55      1.31 o 
  -4   7   9        2.41        1.21      0.84 o 
  -3   7   9        6.72        6.56      1.21 o 
  -2   7   9        4.62        5.33      1.19 o 
  -1   7   9        0.04       -0.60      0.85 o 
   0   7   9        5.44        8.38      1.60 o 
  -4   8   9        1.20        1.79      0.87 o 
  -3   8   9       12.47       13.89      1.48 o 
  -2   8   9       43.96       45.19      2.35 o 
  -3 -10  10       30.18       33.59      2.05 o 
  -2 -10  10       58.17       56.25      3.59 o 
  -1 -10  10        3.18        2.47      0.92 o 
   0 -10  10       20.50       19.68      1.30 o 
   1 -10  10        8.10        9.55      1.22 o 
  -4  -9  10        8.14        6.33      1.26 o 
  -3  -9  10       39.77       43.65      2.20 o 
  -2  -9  10       40.48       41.28      3.82 o 
  -1  -9  10       56.90       57.31      1.90 o 
   0  -9  10        7.61        8.73      1.09 o 
   1  -9  10       11.38       13.08      1.05 o 
   2  -9  10       57.67       62.56      5.27 o 
   3  -9  10        5.14        5.29      1.25 o 
  -6  -8  10        0.41       -1.01      1.01 o 
  -5  -8  10        0.57       -1.14      1.24 o 
  -4  -8  10       28.51       28.92      1.89 o 
  -3  -8  10       29.13       25.77      1.69 o 
  -2  -8  10       10.62       11.89      1.01 o 
  -1  -8  10      174.10      162.36      3.81 o 
   0  -8  10       11.93        9.67      1.91 o 
   1  -8  10       70.07       71.79      2.08 o 
   2  -8  10        0.95       -0.41      1.06 o 
   3  -8  10       15.27       15.98      1.45 o 
   4  -8  10       18.37       21.72      1.71 o 
  -7  -7  10        3.00        5.85      1.41 o 
  -6  -7  10        3.95        1.14      1.39 o 
  -5  -7  10      236.95      207.23      5.82 o 
  -4  -7  10      150.21      140.98      3.98 o 
  -3  -7  10      252.54      239.52      5.64 o 
  -2  -7  10       77.63       71.87      2.20 o 
  -1  -7  10       28.57       24.60      1.18 o 
   0  -7  10        5.47        4.66      0.79 o 
   1  -7  10       57.92       52.63      1.68 o 
   2  -7  10       54.03       64.62      2.47 o 
   3  -7  10        2.31        1.70      0.96 o 
   4  -7  10        2.40        2.13      1.10 o 
  -7  -6  10        6.53        5.78      1.28 o 
  -6  -6  10      100.19       93.40      4.68 o 
  -5  -6  10      213.83      210.83      5.21 o 
  -4  -6  10        1.23       -0.59      1.37 o 
  -3  -6  10      458.52      443.20      8.96 o 
  -2  -6  10      379.33      336.05      5.67 o 
  -1  -6  10        7.78        7.92      0.81 o 
   0  -6  10       16.67       19.80      1.06 o 
   1  -6  10      211.58      206.45      4.95 o 
   2  -6  10       35.33       32.48      1.75 o 
   3  -6  10        0.86        1.77      0.90 o 
   4  -6  10        2.21        2.75      1.32 o 
   5  -6  10        0.35       -0.26      1.22 o 
  -8  -5  10        0.03        0.87      1.47 o 
  -7  -5  10      102.96       97.70      3.04 o 
  -6  -5  10       66.48       77.65      2.16 o 
  -5  -5  10        0.33       -0.19      0.62 o 
  -4  -5  10       64.22       65.22      2.30 o 
  -3  -5  10        2.89        1.79      0.88 o 
  -2  -5  10        3.91        6.01      0.77 o 
  -1  -5  10      522.52      505.01      7.90 o 
   0  -5  10      189.21      191.13      3.58 o 
   1  -5  10      122.78      122.19      3.39 o 
   2  -5  10       16.32       16.01      1.48 o 
   3  -5  10       61.27       54.84      2.25 o 
   4  -5  10        3.10       -0.20      1.01 o 
   5  -5  10        0.01        0.11      1.05 o 
  -8  -4  10       61.76       57.21      1.98 o 
  -7  -4  10       72.12       71.71      2.13 o 
  -6  -4  10        8.22       12.00      0.94 o 
  -5  -4  10        7.18        9.07      0.99 o 
  -4  -4  10        0.05        0.15      0.53 o 
  -3  -4  10       51.10       52.53      1.28 o 
  -2  -4  10      337.44      320.93      4.53 o 
  -1  -4  10       13.92       13.79      0.68 o 
   0  -4  10       16.19       15.01      1.08 o 
   1  -4  10      139.40      137.98      4.49 o 
   2  -4  10        0.63        0.54      0.75 o 
   3  -4  10        2.76        2.34      0.97 o 
   4  -4  10       28.26       27.67      1.75 o 
   5  -4  10       10.43        9.77      1.94 o 
  -9  -3  10       32.34       26.55      1.86 o 
  -8  -3  10      148.70      155.33      4.33 o 
  -7  -3  10        2.23        0.84      0.75 o 
  -6  -3  10       78.14       65.83      1.90 o 
  -5  -3  10      109.79      107.75      3.79 o 
  -4  -3  10      279.47      291.74      4.23 o 
  -3  -3  10       88.68       94.64      1.81 o 
  -2  -3  10       61.93       66.20      1.97 o 
  -1  -3  10      293.33      296.40      4.22 o 
   0  -3  10       36.87       43.29      1.35 o 
   1  -3  10      347.05      333.87      5.56 o 
   2  -3  10        7.36        7.89      0.78 o 
   3  -3  10       43.86       40.78      1.44 o 
   4  -3  10       33.11       30.29      1.30 o 
   5  -3  10       26.42       29.13      1.79 o 
  -9  -2  10        6.94        8.21      1.66 o 
  -8  -2  10       24.12       27.12      1.78 o 
  -7  -2  10        0.07       -0.13      0.79 o 
  -6  -2  10      201.34      201.39      4.58 o 
  -5  -2  10       17.52       23.29      1.08 o 
  -4  -2  10      527.04      515.36      7.99 o 
  -3  -2  10       21.66       20.51      0.80 o 
  -2  -2  10      276.46      288.97      4.12 o 
  -1  -2  10      223.56      245.74      3.59 o 
   0  -2  10        7.02        9.17      0.77 o 
   1  -2  10       26.11       27.14      1.53 o 
   2  -2  10       10.84        9.08      1.67 o 
   3  -2  10       17.78       16.98      1.05 o 
   4  -2  10       40.20       36.29      1.47 o 
   5  -2  10       20.14       20.44      1.83 o 
  -9  -1  10        8.27        6.83      1.26 o 
  -8  -1  10        0.57        2.19      0.91 o 
  -7  -1  10       77.44       80.35      2.72 o 
  -6  -1  10       93.09       93.98      3.98 o 
  -5  -1  10      482.08      479.91      6.48 o 
  -4  -1  10        5.09        6.47      0.61 o 
  -3  -1  10      503.12      533.25      7.03 o 
  -2  -1  10      264.91      257.23      4.22 o 
  -1  -1  10      645.60      646.67      9.74 o 
   0  -1  10       95.22       97.48      2.21 o 
   1  -1  10       28.76       30.54      1.20 o 
   2  -1  10       10.12        7.57      0.88 o 
   3  -1  10      126.40      131.22      2.95 o 
   4  -1  10        1.05        1.21      0.87 o 
   5  -1  10       13.85       14.53      1.15 o 
  -9   0  10        1.67        0.57      1.01 o 
  -8   0  10        8.01       11.93      3.25 o 
  -7   0  10       90.78       88.86      3.52 o 
  -6   0  10       86.85       79.91      2.57 o 
  -5   0  10      629.93      621.89     11.60 o 
  -4   0  10       31.80       30.95      1.14 o 
  -3   0  10      220.44      210.35      3.18 o 
  -2   0  10      190.93      177.18      2.99 o 
  -1   0  10       21.43       20.38      0.95 o 
   0   0  10       11.82        9.62      0.88 o 
   1   0  10      231.67      227.21      4.17 o 
   2   0  10      129.21      120.19      2.71 o 
   3   0  10      162.41      173.13      4.04 o 
   4   0  10        4.82        6.35      1.35 o 
   5   0  10        0.01       -0.84      0.84 o 
  -9   1  10       59.57       62.89      2.58 o 
  -8   1  10      230.14      230.79      5.59 o 
  -7   1  10       53.37       49.79      2.10 o 
  -6   1  10       16.03       16.04      0.98 o 
  -5   1  10      317.20      308.13      5.24 o 
  -4   1  10       35.15       39.04      1.31 o 
  -3   1  10      160.25      153.90      2.98 o 
  -2   1  10        3.67        4.21      0.55 o 
  -1   1  10       32.75       35.06      1.53 o 
   0   1  10       56.47       52.32      1.59 o 
   1   1  10      112.12      114.12      2.58 o 
   2   1  10       64.33       66.89      2.22 o 
   3   1  10       15.29       16.24      1.07 o 
   4   1  10        0.07       -0.46      0.87 o 
  -9   2  10        0.41       -0.47      1.00 o 
  -8   2  10       13.12       12.29      1.35 o 
  -7   2  10       39.31       40.34      1.91 o 
  -6   2  10       77.38       79.79      2.07 o 
  -5   2  10      149.10      143.64      2.97 o 
  -4   2  10      235.69      222.15      5.42 o 
  -3   2  10       28.16       25.92      1.87 o 
  -2   2  10      107.91       98.59      2.86 o 
  -1   2  10      109.83      101.70      3.83 o 
   0   2  10       19.06       16.48      1.44 o 
   1   2  10       11.18        9.82      0.86 o 
   2   2  10       56.95       53.85      1.76 o 
   3   2  10       40.21       37.00      1.60 o 
   4   2  10        0.02        0.31      0.79 o 
  -9   3  10        1.58       -0.40      1.24 o 
  -8   3  10        7.02        5.07      1.16 o 
  -7   3  10       21.15       24.88      1.25 o 
  -6   3  10      110.47      106.18      2.54 o 
  -5   3  10       15.98       17.16      1.02 o 
  -4   3  10      589.50      556.22      8.71 o 
  -3   3  10       25.73       24.83      1.12 o 
  -2   3  10       35.94       37.30      1.76 o 
  -1   3  10      118.91      117.29      3.36 o 
   0   3  10       15.78       13.94      1.96 o 
   1   3  10       16.89       16.02      1.05 o 
   2   3  10       22.08       22.25      1.25 o 
   3   3  10       15.26       16.96      1.18 o 
  -8   4  10       15.94       18.61      1.45 o 
  -7   4  10       15.09       15.51      1.06 o 
  -6   4  10        0.18        0.22      0.69 o 
  -5   4  10       50.38       56.30      1.80 o 
  -4   4  10      173.63      169.03      3.42 o 
  -3   4  10      115.44      106.77      3.19 o 
  -2   4  10        7.94        5.12      1.05 o 
  -1   4  10        6.78        6.02      1.58 o 
   0   4  10      140.30      151.72      4.21 o 
   1   4  10       17.88       18.77      1.63 o 
   2   4  10       72.59       83.38      2.96 o 
   3   4  10       14.03       16.30      1.29 o 
  -8   5  10       13.58       14.80      1.23 o 
  -7   5  10        4.64        5.90      2.00 o 
  -6   5  10       58.67       58.25      3.29 o 
  -5   5  10       25.59       25.72      1.26 o 
  -4   5  10        0.58       -0.59      0.69 o 
  -3   5  10      181.53      184.97      4.75 o 
  -2   5  10        0.39        1.22      0.92 o 
  -1   5  10        0.02       -0.42      0.81 o 
   0   5  10      121.65      133.11      5.19 o 
   1   5  10        5.90        2.91      1.94 o 
   2   5  10       18.62       23.91      1.73 o 
  -7   6  10        0.03       -0.74      0.74 o 
  -6   6  10       12.77       12.29      1.15 o 
  -5   6  10       21.87       22.89      1.09 o 
  -4   6  10        3.83        5.23      0.91 o 
  -3   6  10        1.38       -0.59      0.98 o 
  -2   6  10      202.93      209.63      6.30 o 
  -1   6  10       10.95       11.27      1.50 o 
   0   6  10        9.83       11.39      1.38 o 
   1   6  10       37.42       38.84      2.17 o 
  -5   7  10        4.09        7.46      1.08 o 
  -4   7  10       27.12       28.37      1.82 o 
  -3   7  10       28.13       27.94      1.81 o 
  -2   7  10       45.80       45.77      3.38 o 
  -1   7  10        0.35        0.91      1.79 o 
  -1 -10  11        2.73        0.52      1.14 o 
   0 -10  11        0.13       -0.79      0.79 o 
  -4  -9  11        4.09        3.79      1.29 o 
  -3  -9  11        0.47       -0.12      0.96 o 
  -2  -9  11       49.63       47.95      2.28 o 
  -1  -9  11       21.10       21.45      1.27 o 
   0  -9  11        0.00       -0.73      0.73 o 
   1  -9  11       21.11       24.39      1.73 o 
   2  -9  11       21.38       21.64      3.75 o 
  -5  -8  11        2.39        1.26      1.81 o 
  -4  -8  11       25.08       21.74      1.79 o 
  -3  -8  11        0.03       -0.85      0.85 o 
  -2  -8  11       21.92       20.24      1.19 o 
  -1  -8  11       10.25       11.93      1.02 o 
   0  -8  11       23.08       22.24      2.23 o 
   1  -8  11        6.09        8.13      1.29 o 
   2  -8  11        1.36        0.94      1.11 o 
   3  -8  11       28.57       31.90      1.93 o 
  -6  -7  11        1.03       -0.72      0.93 o 
  -5  -7  11        1.43       -0.61      0.94 o 
  -4  -7  11       12.70       17.74      1.45 o 
  -3  -7  11       43.43       41.91      2.02 o 
  -2  -7  11        4.10        3.08      0.73 o 
  -1  -7  11        6.24        6.20      0.88 o 
   0  -7  11      205.78      184.14      3.72 o 
   1  -7  11       15.49       19.28      1.50 o 
   2  -7  11      125.29      134.33      4.13 o 
   3  -7  11        0.49        0.41      0.96 o 
   4  -7  11       12.47       13.07      1.38 o 
  -7  -6  11        7.65        9.83      1.53 o 
  -6  -6  11        0.09        0.10      1.16 o 
  -5  -6  11       14.03       13.68      1.37 o 
  -4  -6  11      202.63      197.22      4.91 o 
  -3  -6  11       61.76       58.66      1.76 o 
  -2  -6  11       38.70       42.62      1.48 o 
  -1  -6  11      276.42      261.58      4.71 o 
   0  -6  11      253.25      222.95      5.26 o 
   1  -6  11        1.48        1.71      0.89 o 
   2  -6  11       27.93       26.46      1.63 o 
   3  -6  11       15.39       12.86      1.31 o 
   4  -6  11        1.26        0.52      0.99 o 
  -8  -5  11       18.77       21.13      1.57 o 
  -7  -5  11        2.49        2.46      0.88 o 
  -6  -5  11       53.67       46.32      2.35 o 
  -5  -5  11      112.20      107.63      3.28 o 
  -4  -5  11      285.92      267.16      6.00 o 
  -3  -5  11        7.40        7.32      0.87 o 
  -2  -5  11      221.44      233.35      4.25 o 
  -1  -5  11      199.99      177.30      3.45 o 
   0  -5  11       75.30       82.09      2.70 o 
   1  -5  11        1.75        0.00      0.81 o 
   2  -5  11       13.13       13.08      1.30 o 
   3  -5  11       15.01       13.91      1.31 o 
   4  -5  11        0.00       -0.59      1.34 o 
  -8  -4  11        0.94       -0.45      1.11 o 
  -7  -4  11        1.10        0.96      0.75 o 
  -6  -4  11      146.17      133.52      3.86 o 
  -5  -4  11      311.73      308.87      6.19 o 
  -4  -4  11       79.38       81.79      2.14 o 
  -3  -4  11      680.31      663.66      8.70 o 
  -2  -4  11      228.37      228.63      3.52 o 
  -1  -4  11        4.03        9.46      0.86 o 
   0  -4  11       17.06       16.09      1.23 o 
   1  -4  11        3.50        1.53      0.81 o 
   2  -4  11        4.31        5.30      2.55 o 
   3  -4  11        4.23        3.47      1.07 o 
   4  -4  11       12.63       13.17      1.40 o 
  -8  -3  11       19.49       18.37      4.37 o 
  -7  -3  11       23.12       14.75      1.33 o 
  -6  -3  11       70.73       63.53      1.89 o 
  -5  -3  11      233.57      228.98      4.48 o 
  -4  -3  11       27.68       25.35      1.07 o 
  -3  -3  11      155.75      148.88      2.95 o 
  -2  -3  11        0.07       -0.57      0.67 o 
  -1  -3  11      238.31      248.15      4.38 o 
   0  -3  11       11.57        9.28      0.84 o 
   1  -3  11        0.02       -0.05      0.59 o 
   2  -3  11       24.50       23.17      1.15 o 
   3  -3  11        1.33        1.91      0.83 o 
   4  -3  11       12.03       10.47      1.44 o 
   5  -3  11        3.51        2.42      1.14 o 
  -9  -2  11       16.71       20.32      1.68 o 
  -8  -2  11       34.38       30.11      1.83 o 
  -7  -2  11      110.14      110.62      3.38 o 
  -6  -2  11       23.30       24.30      1.44 o 
  -5  -2  11      383.90      400.70      6.59 o 
  -4  -2  11        3.42        3.42      0.59 o 
  -3  -2  11       25.71       30.00      0.99 o 
  -2  -2  11      252.98      239.82      3.61 o 
  -1  -2  11       32.13       37.14      1.32 o 
   0  -2  11      111.92      102.69      2.36 o 
   1  -2  11       56.76       54.14      1.68 o 
   2  -2  11      116.37      110.26      2.59 o 
   3  -2  11        5.40        5.20      0.87 o 
   4  -2  11       97.71       97.79      2.57 o 
  -9  -1  11       12.94       17.19      1.53 o 
  -8  -1  11        2.92        4.26      2.45 o 
  -7  -1  11      200.28      209.05      5.14 o 
  -6  -1  11      280.11      260.27     10.65 o 
  -5  -1  11      514.24      494.09      7.81 o 
  -4  -1  11       39.59       29.66      1.32 o 
  -3  -1  11        1.68        3.79      0.58 o 
  -2  -1  11       21.00       16.32      0.75 o 
  -1  -1  11       41.50       41.43      1.39 o 
   0  -1  11        3.26        1.31      1.17 o 
   1  -1  11        1.71        1.39      0.65 o 
   2  -1  11       53.50       50.56      1.67 o 
   3  -1  11        0.42        0.20      0.94 o 
   4  -1  11       10.60       12.21      1.13 o 
  -9   0  11       18.13       17.88      1.58 o 
  -8   0  11        0.43        0.78      1.03 o 
  -7   0  11       13.49       13.23      1.24 o 
  -6   0  11       39.37       36.48      2.66 o 
  -5   0  11      242.81      251.15      4.50 o 
  -4   0  11       97.99       93.46      2.18 o 
  -3   0  11       79.01       81.59      1.97 o 
  -2   0  11      100.62      107.25      2.36 o 
  -1   0  11      388.38      356.99      7.82 o 
   0   0  11      189.19      193.30      3.71 o 
   1   0  11        7.35        9.58      0.90 o 
   2   0  11        1.54        1.79      0.74 o 
   3   0  11       42.75       39.79      1.59 o 
   4   0  11        2.87        2.08      0.85 o 
  -9   1  11        9.02        8.45      1.48 o 
  -8   1  11      142.16      133.78      3.94 o 
  -7   1  11        0.23       -0.81      0.81 o 
  -6   1  11       26.73       25.24      1.27 o 
  -5   1  11       79.53       78.72      2.02 o 
  -4   1  11      113.08      119.28      2.59 o 
  -3   1  11      180.83      162.64      5.66 o 
  -2   1  11      149.29      150.57      3.88 o 
  -1   1  11      218.54      204.52      3.83 o 
   0   1  11       76.64       77.17      2.05 o 
   1   1  11       43.38       37.26      1.45 o 
   2   1  11        0.89        1.57      0.73 o 
   3   1  11        6.75        9.07      1.01 o 
   4   1  11        6.07        9.05      1.33 o 
  -9   2  11        3.95        5.05      1.63 o 
  -8   2  11        3.72        6.60      1.93 o 
  -7   2  11       88.40       98.65      3.14 o 
  -6   2  11       50.46       50.38      1.66 o 
  -5   2  11        3.73        1.83      0.71 o 
  -4   2  11      200.98      192.36      4.73 o 
  -3   2  11        0.31       -0.72      1.01 o 
  -2   2  11       63.31       65.87      2.39 o 
  -1   2  11       55.40       56.10      2.19 o 
   0   2  11        4.25        3.53      1.03 o 
   1   2  11        6.56        7.22      0.93 o 
   2   2  11       43.69       48.22      1.76 o 
   3   2  11        4.84        7.51      1.11 o 
  -8   3  11       40.95       47.76      2.77 o 
  -7   3  11       74.64       70.48      2.10 o 
  -6   3  11       11.25       11.29      1.01 o 
  -5   3  11      110.13      105.96      2.53 o 
  -4   3  11      105.33      102.63      2.47 o 
  -3   3  11       49.05       51.12      3.72 o 
  -2   3  11       54.90       56.46      5.35 o 
  -1   3  11        1.05        0.19      0.96 o 
   0   3  11       11.12       11.24      1.55 o 
   1   3  11       48.86       47.19      2.18 o 
   2   3  11        0.38       -0.73      0.77 o 
  -8   4  11       19.01       24.27      1.75 o 
  -7   4  11        7.43        8.26      1.02 o 
  -6   4  11       67.58       71.15      2.86 o 
  -5   4  11       14.34       16.04      1.09 o 
  -4   4  11       51.50       59.00      2.71 o 
  -3   4  11      279.66      268.00      9.76 o 
  -2   4  11        0.14       -0.43      0.77 o 
  -1   4  11        1.74        1.10      0.94 o 
   0   4  11        2.17        1.82      1.06 o 
   1   4  11       12.80       13.35      1.43 o 
   2   4  11        6.22        8.65      1.44 o 
  -7   5  11       33.04       38.59      1.64 o 
  -6   5  11       21.11       23.74      1.33 o 
  -5   5  11        2.40        1.23      0.77 o 
  -4   5  11        2.45        3.67      1.09 o 
  -3   5  11      252.44      245.79      8.32 o 
  -2   5  11       12.60       13.68      1.89 o 
  -1   5  11        4.74        6.71      1.29 o 
   0   5  11        0.90       -0.92      0.93 o 
   1   5  11       63.53       71.72      2.89 o 
  -6   6  11        0.44       -0.81      1.01 o 
  -5   6  11       15.25       15.13      1.15 o 
  -4   6  11        1.45        2.43      1.13 o 
  -3   6  11        4.56        4.91      1.14 o 
  -2   6  11       13.67       12.01      1.63 o 
  -1   6  11       20.05       19.80      2.19 o 
  -3  -9  12        0.50        0.31      1.00 o 
  -2  -9  12        4.26        5.83      1.35 o 
  -1  -9  12        0.00       -1.31      1.40 o 
   0  -9  12        6.38        8.91      3.12 o 
   1  -9  12        0.69        0.72      1.40 o 
  -5  -8  12        7.03        8.33      1.52 o 
  -4  -8  12        1.88        2.47      1.31 o 
  -3  -8  12        0.01       -0.45      0.93 o 
  -2  -8  12        1.26        0.29      0.96 o 
  -1  -8  12        8.00       10.99      1.53 o 
   0  -8  12        8.39       10.89      2.14 o 
   1  -8  12       29.69       32.17      2.07 o 
   2  -8  12        0.00        0.88      1.07 o 
  -6  -7  12       47.55       51.93      2.44 o 
  -5  -7  12       18.68       21.62      1.62 o 
  -4  -7  12        0.08        0.62      1.40 o 
  -3  -7  12        6.29        6.70      1.21 o 
  -2  -7  12        6.72        8.69      0.99 o 
  -1  -7  12        0.13       -0.05      0.78 o 
   0  -7  12        2.47        2.16      1.00 o 
   1  -7  12       18.61       14.50      1.45 o 
   2  -7  12       35.54       32.23      1.91 o 
   3  -7  12        0.98        0.38      1.00 o 
  -7  -6  12        1.60        1.16      1.19 o 
  -6  -6  12        2.44        2.82      1.06 o 
  -5  -6  12        0.09       -0.25      0.91 o 
  -4  -6  12       27.66       28.94      1.66 o 
  -3  -6  12       24.73       26.18      1.49 o 
  -2  -6  12        2.10        0.08      0.65 o 
  -1  -6  12      273.55      264.34      6.03 o 
   0  -6  12       34.39       33.38      1.78 o 
   1  -6  12       34.07       33.44      1.83 o 
   2  -6  12        9.06        8.70      1.34 o 
   3  -6  12       24.12       29.70      1.88 o 
  -7  -5  12        4.49        3.64      1.19 o 
  -6  -5  12        2.69        1.05      1.62 o 
  -5  -5  12       22.17       23.25      1.53 o 
  -4  -5  12       98.09      101.01      5.17 o 
  -3  -5  12        8.16       11.69      0.98 o 
  -2  -5  12       31.34       35.52      1.91 o 
  -1  -5  12        6.24        9.78      1.14 o 
   0  -5  12       13.29       10.80      1.66 o 
   1  -5  12        8.53        4.35      1.11 o 
   2  -5  12       14.12       13.96      1.35 o 
   3  -5  12       35.66       36.87      3.43 o 
   4  -5  12       12.20       12.11      1.58 o 
  -8  -4  12       33.55       32.25      1.90 o 
  -7  -4  12       13.89       17.19      1.46 o 
  -6  -4  12       10.87       13.05      1.09 o 
  -5  -4  12       67.80       64.22      1.91 o 
  -4  -4  12       12.91       15.65      0.89 o 
  -3  -4  12      515.85      516.95      7.03 o 
  -2  -4  12       78.16       72.01      1.94 o 
  -1  -4  12       29.89       37.71      1.76 o 
   0  -4  12      239.44      222.38      7.37 o 
   1  -4  12        9.69       15.29      1.60 o 
   2  -4  12       35.70       33.28      1.81 o 
   3  -4  12       12.64       13.74      1.47 o 
   4  -4  12        0.93       -0.41      1.04 o 
  -8  -3  12       58.90       65.99      2.69 o 
  -7  -3  12        2.48        1.94      1.04 o 
  -6  -3  12       39.52       40.12      1.88 o 
  -5  -3  12        0.85        1.07      0.94 o 
  -4  -3  12      867.09      833.43     10.79 o 
  -3  -3  12       31.01       32.01      1.20 o 
  -2  -3  12      177.37      170.90      3.34 o 
  -1  -3  12        0.23       -0.58      0.58 o 
   0  -3  12      103.95       82.40      2.12 o 
   1  -3  12        2.60        4.23      0.79 o 
   2  -3  12       12.44        9.78      1.18 o 
   3  -3  12        0.22       -0.44      1.03 o 
   4  -3  12        3.09        2.75      2.41 o 
  -8  -2  12        2.50        1.28      1.06 o 
  -7  -2  12        8.96        9.47      1.73 o 
  -6  -2  12       15.87       14.48      1.29 o 
  -5  -2  12       22.44       21.40      1.42 o 
  -4  -2  12       74.91       66.48      1.59 o 
  -3  -2  12        1.59        1.86      0.58 o 
  -2  -2  12      413.29      415.68      6.76 o 
  -1  -2  12        0.01       -0.42      1.11 o 
   0  -2  12      152.75      158.11      3.25 o 
   1  -2  12        7.67        6.91      1.01 o 
   2  -2  12        3.71        5.39      0.90 o 
   3  -2  12        8.73        8.84      1.06 o 
   4  -2  12        9.99       13.69      1.16 o 
  -8  -1  12       20.91       21.83      1.58 o 
  -7  -1  12        2.50        1.16      0.98 o 
  -6  -1  12      152.20      134.78      3.76 o 
  -5  -1  12        0.87        1.33      0.68 o 
  -4  -1  12       10.03       10.64      0.85 o 
  -3  -1  12       41.35       41.82      1.19 o 
  -2  -1  12      258.16      220.24      4.05 o 
  -1  -1  12      396.01      356.10      6.00 o 
   0  -1  12        0.50        0.61      0.64 o 
   1  -1  12       29.20       26.81      1.25 o 
   2  -1  12       66.45       67.04      2.01 o 
   3  -1  12        0.46        1.32      0.97 o 
  -8   0  12       28.54       25.86      1.75 o 
  -7   0  12       13.29       14.19      1.30 o 
  -6   0  12       65.62       69.84      2.51 o 
  -5   0  12       77.77       80.24      2.11 o 
  -4   0  12      291.33      291.18      8.25 o 
  -3   0  12       49.44       42.63      1.85 o 
  -2   0  12      110.93       98.50      4.06 o 
  -1   0  12       65.74       59.64      1.77 o 
   0   0  12       18.79       16.91      1.04 o 
   1   0  12       10.36        9.19      1.38 o 
   2   0  12        0.60       -0.88      1.14 o 
   3   0  12        5.43        4.19      1.17 o 
  -8   1  12        0.41        1.97      1.13 o 
  -7   1  12        1.77       -0.58      0.91 o 
  -6   1  12       15.13       13.51      1.48 o 
  -5   1  12      266.33      251.59      5.70 o 
  -4   1  12      233.51      237.08      4.36 o 
  -3   1  12        0.76       -1.11      1.11 o 
  -2   1  12       18.03       15.86      1.33 o 
  -1   1  12        6.27        4.81      1.05 o 
   0   1  12      114.82      112.67      8.21 o 
   1   1  12        4.66        5.07      0.88 o 
   2   1  12        1.37        1.36      0.79 o 
   3   1  12        1.20       -0.34      0.80 o 
  -8   2  12       12.58       14.90      1.58 o 
  -7   2  12       10.82       13.33      1.46 o 
  -6   2  12       93.63       95.78      2.67 o 
  -5   2  12      181.07      182.52      4.54 o 
  -4   2  12      185.49      190.74      4.74 o 
  -3   2  12        1.55        2.15      1.01 o 
  -2   2  12       30.54       28.78      1.71 o 
  -1   2  12        1.87        0.07      0.83 o 
   0   2  12       55.81       61.43      5.27 o 
   1   2  12       59.72       61.32      2.49 o 
   2   2  12        5.50        4.33      0.98 o 
  -8   3  12       10.85       12.65      1.60 o 
  -7   3  12        1.56        2.73      0.86 o 
  -6   3  12        7.14        9.79      1.06 o 
  -5   3  12        0.29       -0.72      0.74 o 
  -4   3  12        3.36        2.54      1.55 o 
  -3   3  12       14.73       13.14      1.38 o 
  -2   3  12       65.31       70.70      2.66 o 
  -1   3  12        5.65        6.90      1.22 o 
   0   3  12       40.98       44.53      2.77 o 
   1   3  12       10.82       12.59      1.53 o 
  -7   4  12      114.10      125.16      3.25 o 
  -6   4  12       75.10       76.36      2.25 o 
  -5   4  12        3.53        2.50      1.05 o 
  -4   4  12        0.03       -0.88      0.88 o 
  -3   4  12        3.32        3.03      1.08 o 
  -2   4  12        0.05       -0.82      0.82 o 
  -1   4  12       24.13       26.15      1.75 o 
   0   4  12        9.42        8.99      1.50 o 
  -6   5  12        3.72        1.00      0.89 o 
  -5   5  12       17.69       16.61      1.55 o 
  -4   5  12       10.65       12.47      1.62 o 
  -3   5  12       25.16       24.26      1.78 o 
  -2   5  12       30.14       32.17      1.98 o 
  -1   5  12       15.49       18.00      2.17 o 
  -4  -8  13       10.83        8.96      1.50 o 
  -3  -8  13       35.27       43.09      2.13 o 
  -2  -8  13        0.11        0.01      0.82 o 
  -1  -8  13       11.31       14.72      1.43 o 
   0  -8  13        0.84       -0.08      1.02 o 
   1  -8  13       89.56      100.71      3.49 o 
  -5  -7  13       11.24       13.90      3.56 o 
  -4  -7  13        0.88       -0.06      1.35 o 
  -3  -7  13        1.13        2.41      1.08 o 
  -2  -7  13       29.48       26.77      1.33 o 
  -1  -7  13        6.52        6.83      1.83 o 
   0  -7  13        0.19       -1.00      1.00 o 
   1  -7  13        0.97        0.30      2.07 o 
   2  -7  13        1.45        1.42      1.27 o 
  -6  -6  13        5.14        4.54      1.53 o 
  -5  -6  13       33.49       38.82      2.02 o 
  -4  -6  13       13.38       15.91      1.41 o 
  -3  -6  13        0.04        0.35      1.01 o 
  -2  -6  13        1.22        2.97      0.93 o 
  -1  -6  13       29.99       31.48      2.28 o 
   0  -6  13       27.06       28.08      2.30 o 
   1  -6  13        0.67       -0.21      0.93 o 
   2  -6  13        2.25        3.94      1.63 o 
  -7  -5  13       23.50       29.41      2.53 o 
  -6  -5  13       54.97       65.92      2.63 o 
  -5  -5  13        5.00        6.68      1.19 o 
  -4  -5  13       17.75       20.08      1.41 o 
  -3  -5  13      146.26      140.53      3.07 o 
  -2  -5  13       29.61       25.49      3.00 o 
  -1  -5  13        1.43       -0.48      0.86 o 
   0  -5  13       73.23       84.26      3.83 o 
   1  -5  13        3.88        1.04      1.11 o 
   2  -5  13        1.82        1.11      1.35 o 
   3  -5  13        6.03        6.13      1.40 o 
  -7  -4  13        7.34        7.19      1.41 o 
  -6  -4  13        0.12       -0.17      0.77 o 
  -5  -4  13        3.03        2.84      0.80 o 
  -4  -4  13       34.70       31.56      1.68 o 
  -3  -4  13      104.28       99.39      2.40 o 
  -2  -4  13       36.88       36.17      1.73 o 
  -1  -4  13        4.01        9.53      3.54 o 
   0  -4  13       20.09       16.03      1.38 o 
   1  -4  13       11.15        9.19      1.39 o 
   2  -4  13        1.32        0.57      1.03 o 
   3  -4  13       25.07       29.89      4.50 o 
  -8  -3  13       12.87       19.40      1.64 o 
  -7  -3  13       26.11       22.89      1.60 o 
  -6  -3  13        5.71       12.29      1.36 o 
  -5  -3  13       18.51       17.82      1.34 o 
  -4  -3  13        9.99        9.50      0.80 o 
  -3  -3  13       11.93        8.60      1.04 o 
  -2  -3  13       66.57       79.91      2.10 o 
  -1  -3  13       33.38       32.44      1.35 o 
   0  -3  13        1.97        3.18      0.74 o 
   1  -3  13      103.46      107.00      3.38 o 
   2  -3  13        6.16        7.98      1.31 o 
   3  -3  13       13.87       13.99      1.57 o 
  -8  -2  13       40.57       49.08      2.35 o 
  -7  -2  13       78.34       72.11      2.71 o 
  -6  -2  13        0.08       -0.19      0.89 o 
  -5  -2  13       27.36       28.15      1.59 o 
  -4  -2  13        1.23        0.44      0.67 o 
  -3  -2  13      167.06      176.21      3.50 o 
  -2  -2  13        3.91        0.09      0.71 o 
  -1  -2  13       88.87       81.64      2.17 o 
   0  -2  13       16.68       11.06      1.08 o 
   1  -2  13       52.88       48.61      1.72 o 
   2  -2  13       42.85       51.22      1.82 o 
   3  -2  13        2.39        1.54      0.93 o 
  -8  -1  13       25.25       21.03      1.66 o 
  -7  -1  13        0.06       -0.78      1.37 o 
  -6  -1  13        7.35        7.18      1.22 o 
  -5  -1  13       24.31       23.79      1.18 o 
  -4  -1  13       32.92       33.11      2.08 o 
  -3  -1  13      129.31      120.74      3.40 o 
  -2  -1  13        0.72        0.56      1.17 o 
  -1  -1  13      211.39      211.14      4.09 o 
   0  -1  13        5.18        6.52      0.89 o 
   1  -1  13       19.10       24.02      1.26 o 
   2  -1  13        0.78       -0.05      0.76 o 
  -8   0  13       20.00       22.91      2.07 o 
  -7   0  13       30.53       34.62      1.94 o 
  -6   0  13        3.44        2.17      0.98 o 
  -5   0  13        0.12       -0.56      0.64 o 
  -4   0  13      129.19      123.24      3.48 o 
  -3   0  13       54.37       49.99      2.10 o 
  -2   0  13       13.77       11.82      1.25 o 
  -1   0  13      154.24      142.28      3.92 o 
   0   0  13       23.72       20.49      1.17 o 
   1   0  13        2.44        2.81      0.81 o 
   2   0  13        1.53        0.03      0.76 o 
  -8   1  13       47.63       58.23      2.54 o 
  -7   1  13        0.18       -0.65      1.00 o 
  -6   1  13       17.69       20.83      1.17 o 
  -5   1  13        6.09        6.92      1.37 o 
  -4   1  13        0.26       -0.87      0.87 o 
  -3   1  13       76.69       74.20      2.66 o 
  -2   1  13        5.41        4.08      1.08 o 
  -1   1  13       90.76       82.92      2.89 o 
   0   1  13       90.80       90.44      3.07 o 
   1   1  13        1.95        2.56      1.04 o 
   2   1  13        5.40        5.73      0.98 o 
  -7   2  13       10.35       11.75      1.48 o 
  -6   2  13       30.75       27.06      1.60 o 
  -5   2  13      115.50      117.83      3.56 o 
  -4   2  13      192.27      172.21      4.55 o 
  -3   2  13        0.18        0.02      0.86 o 
  -2   2  13       28.68       25.98      1.67 o 
  -1   2  13        7.73        8.90      1.37 o 
   0   2  13        9.81        8.35      1.91 o 
   1   2  13       17.58       17.59      1.56 o 
  -7   3  13        0.08        0.35      0.85 o 
  -6   3  13       26.84       26.54      1.38 o 
  -5   3  13       77.94       81.47      6.04 o 
  -4   3  13       65.04       76.00      2.85 o 
  -3   3  13       17.13       16.31      1.43 o 
  -2   3  13        4.35        3.91      1.22 o 
  -1   3  13       18.68       21.65      2.56 o 
   0   3  13       14.46       14.62      1.48 o 
  -6   4  13        0.01       -0.01      1.06 o 
  -5   4  13       20.29       21.34      1.71 o 
  -4   4  13       74.27       76.93      4.52 o 
  -3   4  13       18.97       19.87      1.71 o 
  -2   4  13        1.72       -0.18      0.98 o 
  -1   4  13        9.34        9.98      1.78 o 
  -4  -7  14        0.11        0.08      1.10 o 
  -3  -7  14        0.01       -0.98      0.98 o 
  -2  -7  14       24.96       26.30      1.69 o 
  -1  -7  14        1.18        0.40      0.97 o 
   0  -7  14       50.12       58.63      2.63 o 
  -5  -6  14        0.76        0.86      1.07 o 
  -4  -6  14        1.12       -0.93      0.93 o 
  -3  -6  14        0.10       -0.72      1.11 o 
  -2  -6  14        2.01        0.36      1.02 o 
  -1  -6  14       10.28        8.06      1.23 o 
   0  -6  14        2.02        2.47      1.06 o 
   1  -6  14        0.89        0.36      1.14 o 
  -6  -5  14       34.65       38.53      2.10 o 
  -5  -5  14       24.11       27.61      2.58 o 
  -4  -5  14       19.25       22.15      1.51 o 
  -3  -5  14        4.43        9.59      2.22 o 
  -2  -5  14        7.59        8.67      2.07 o 
  -1  -5  14        0.01       -0.86      0.86 o 
   0  -5  14        4.39        6.17      1.21 o 
   1  -5  14        6.03       10.04      1.42 o 
  -6  -4  14       13.67       17.95      1.56 o 
  -5  -4  14       64.01       73.25      3.78 o 
  -4  -4  14        7.23        9.05      1.25 o 
  -3  -4  14       26.37       31.46      1.81 o 
  -2  -4  14       15.29       15.96      1.84 o 
  -1  -4  14        5.94        8.23      2.35 o 
   0  -4  14        4.25        2.03      1.05 o 
   1  -4  14       18.66       27.77      1.81 o 
   2  -4  14        0.19       -1.00      1.00 o 
  -7  -3  14        4.17        6.61      1.38 o 
  -6  -3  14        7.06        7.73      2.86 o 
  -5  -3  14       26.84       28.07      1.64 o 
  -4  -3  14        7.66       10.94      1.89 o 
  -3  -3  14       10.95       10.29      0.99 o 
  -2  -3  14       85.96       77.40      2.14 o 
  -1  -3  14       18.06       16.99      1.42 o 
   0  -3  14        6.94       10.33      2.72 o 
   1  -3  14       67.48       76.12      4.03 o 
   2  -3  14       12.71       16.54      1.65 o 
  -7  -2  14        7.61        6.68      1.44 o 
  -6  -2  14       12.27        9.92      1.86 o 
  -5  -2  14        0.00        0.08      1.19 o 
  -4  -2  14       12.37       12.39      1.19 o 
  -3  -2  14       29.37       26.47      1.56 o 
  -2  -2  14       20.63       19.69      1.18 o 
  -1  -2  14       10.78        6.52      1.00 o 
   0  -2  14       61.93       63.64      2.51 o 
   1  -2  14       23.82       24.98      1.35 o 
   2  -2  14       23.51       23.66      1.67 o 
  -7  -1  14       73.63       87.87      3.10 o 
  -6  -1  14       70.26       74.23      3.52 o 
  -5  -1  14       13.09       14.38      1.06 o 
  -4  -1  14        2.27        3.04      1.01 o 
  -3  -1  14        6.39        2.34      1.66 o 
  -2  -1  14       12.55       16.65      1.41 o 
  -1  -1  14        0.44       -0.61      0.89 o 
   0  -1  14       35.85       35.08      1.52 o 
   1  -1  14        1.56        0.18      0.79 o 
  -7   0  14       72.34       74.44      2.84 o 
  -6   0  14        3.57        2.02      1.40 o 
  -5   0  14        1.36        1.27      0.93 o 
  -4   0  14       10.19       11.75      1.43 o 
  -3   0  14       46.82       45.12      2.10 o 
  -2   0  14       76.40       76.20      2.78 o 
  -1   0  14       18.00       14.03      1.32 o 
   0   0  14       18.93       21.27      2.61 o 
   1   0  14        0.03        3.13      1.47 o 
  -7   1  14        3.67        4.27      1.26 o 
  -6   1  14        0.09        0.72      2.10 o 
  -5   1  14       54.52       47.10      2.14 o 
  -4   1  14        3.51        3.23      1.09 o 
  -3   1  14       62.77       67.45      4.26 o 
  -2   1  14        8.53       10.96      1.34 o 
  -1   1  14        0.01       -0.36      1.00 o 
   0   1  14       45.02       47.12      2.26 o 
  -6   2  14        4.28        1.84      1.01 o 
  -5   2  14        0.46       -0.68      0.98 o 
  -4   2  14        0.00       -1.01      1.01 o 
  -3   2  14        3.16        3.71      1.22 o 
  -2   2  14        2.06        2.74      1.35 o 
  -1   2  14       24.56       22.89      1.76 o 
  -5   3  14        1.06        2.84      1.22 o 
  -4   3  14       14.47       20.00      1.65 o 
  -3   3  14       10.96        9.38      1.51 o 
  -2   3  14        2.72        1.24      1.15 o 
  -3  -6  15        3.30        2.58      1.60 o 
  -2  -6  15        2.47        1.31      1.89 o 
  -1  -6  15        1.04        1.24      1.23 o 
  -5  -5  15        0.00        0.41      1.08 o 
  -4  -5  15        0.50        0.82      1.44 o 
  -3  -5  15        0.24       -0.38      1.00 o 
  -2  -5  15        4.24        3.36      1.14 o 
  -1  -5  15        0.35       -0.69      1.04 o 
   0  -5  15        1.99        1.57      1.17 o 
  -5  -4  15        0.00       -1.17      1.50 o 
  -3  -4  15        6.75        8.86      1.28 o 
  -2  -4  15        2.88        8.73      1.68 o 
  -1  -4  15        0.40        1.78      1.08 o 
   0  -4  15        5.34        4.31      1.52 o 
  -6  -3  15       20.13       25.30      1.73 o 
  -5  -3  15        0.48       -1.31      1.31 o 
  -4  -3  15       56.34       68.98      3.69 o 
  -3  -3  15       20.46       26.98      2.35 o 
  -2  -3  15        4.92        8.88      1.35 o 
  -1  -3  15        0.92       -0.67      1.04 o 
   0  -3  15       19.03       20.41      1.66 o 
  -6  -2  15       29.36       32.79      1.87 o 
  -5  -2  15        1.13       -0.78      1.34 o 
  -4  -2  15       23.42       24.97      1.61 o 
  -3  -2  15        9.80       10.46      1.42 o 
  -2  -2  15       32.72       39.22      1.96 o 
  -1  -2  15       27.38       27.62      2.69 o 
   0  -2  15        0.85       -0.18      0.84 o 
  -6  -1  15        4.73        4.44      1.76 o 
  -5  -1  15       18.09       19.30      1.52 o 
  -4  -1  15        7.31        6.96      1.28 o 
  -3  -1  15       83.90       87.02      2.99 o 
  -2  -1  15       29.31       24.95      1.71 o 
  -1  -1  15        0.19       -0.90      0.97 o 
   0  -1  15        5.83        8.93      1.38 o 
  -6   0  15       11.96       12.33      2.28 o 
  -5   0  15       19.49       21.99      2.69 o 
  -4   0  15       17.53       13.79      1.49 o 
  -3   0  15        5.22        3.78      1.88 o 
  -2   0  15        6.21        6.97      1.91 o 
  -1   0  15        2.26        3.63      1.19 o 
  -5   1  15       10.46       10.63      2.15 o 
  -4   1  15        7.50        7.76      1.65 o 
  -3   1  15        0.58       -0.36      1.00 o 
  -2   1  15        3.31        1.67      1.21 o 
  -4  -3  16        2.98        2.51      1.60 o 
  -3  -3  16        0.03       -1.27      1.53 o 
  -4  -2  16       16.91       20.99      1.61 o 
  -3  -2  16        4.26        5.72      1.29 o 
                                                 
