# Supplementary material for: Crystal structure of (±)-(3aR,5R,8bR)-5-hydroper­oxy-2-phenyl-6-tosyl-4,5,6,8b-tetra­hydro­pyrrolo­[3,4-e]indole-1,3(2H,3aH)-dione
Source: Acta Crystallogr Sect E Struct Rep Online. 2014 Sep 13;70(Pt 10):192–5. doi: 10.1107/S1600536814019874 (PMC4257163; doi:10.1107/S1600536814019874)
Supplement: Supplementary file 3 [file e-70-00192-Isup3.cml]

<?xml version="1.0"?>
<molecule xmlns="http://www.xml-cml.org/schema">
<atomArray>
<atom elementType="C" id="a254" x2="23.7064" y2="-34.003"/>
<atom elementType="C" id="a256" x2="23.812" y2="-35.5224"/>
<atom elementType="C" id="a258" x2="25.1806" y2="-36.1905"/>
<atom elementType="C" id="a260" x2="26.4436" y2="-35.3393"/>
<atom elementType="C" id="a262" x2="26.3379" y2="-33.82"/>
<atom elementType="C" id="a264" x2="24.9693" y2="-33.1519"/>
<atom elementType="C" id="a272" x2="22.2287" y2="-33.634"/>
<atom elementType="C" id="a274" x2="21.4212" y2="-34.9253"/>
<atom elementType="N" hydrogenCount="0" id="a276" x2="22.3997" y2="-36.0924"/>
<atom elementType="C" id="a282" x2="27.3963" y2="-32.7248"/>
<atom elementType="N" hydrogenCount="0" id="a284" x2="26.6818" y2="-31.3799"/>
<atom elementType="C" id="a286" x2="25.1818" y2="-31.6438"/>
<atom elementType="O" hydrogenCount="0" id="a292" x2="24.0867" y2="-30.5854"/>
<atom elementType="O" hydrogenCount="0" id="a294" x2="28.9044" y2="-32.9374"/>
<atom elementType="R" id="a296" x2="27.55" y2="-29.8383"/>
<atom elementType="R" id="a298" x2="25.2973" y2="-37.8681"/>
<atom elementType="R" id="a324" x2="22.3728" y2="-37.8607"/>
</atomArray>
<bondArray>
<bond atomRefs2="a254 a256" id="b266" order="2"/>
<bond atomRefs2="a256 a258" id="b267" order="1"/>
<bond atomRefs2="a258 a260" id="b268" order="1"/>
<bond atomRefs2="a260 a262" id="b269" order="1"/>
<bond atomRefs2="a262 a264" id="b270" order="1"/>
<bond atomRefs2="a264 a254" id="b271" order="1"/>
<bond atomRefs2="a254 a272" id="b278" order="1"/>
<bond atomRefs2="a272 a274" id="b279" order="2"/>
<bond atomRefs2="a274 a276" id="b280" order="1"/>
<bond atomRefs2="a276 a256" id="b281" order="1"/>
<bond atomRefs2="a262 a282" bondStereo="W" id="b288" order="1"/>
<bond atomRefs2="a282 a284" id="b289" order="1"/>
<bond atomRefs2="a284 a286" id="b290" order="1"/>
<bond atomRefs2="a286 a264" bondStereo="W" id="b291" order="1"/>
<bond atomRefs2="a286 a292" id="b293" order="2"/>
<bond atomRefs2="a282 a294" id="b295" order="2"/>
<bond atomRefs2="a284 a296" id="b297" order="1"/>
<bond atomRefs2="a258 a298" bondStereo="H" id="b299" order="1"/>
<bond atomRefs2="a276 a324" id="b325" order="1"/>
</bondArray>
</molecule>
